# Supplementary material for: Network analysis of the proteome and peptidome sheds light on human milk as a biological system
Source: Sci Rep. 2024 Mar 30;14:7569. doi: 10.1038/s41598-024-58127-2 (PMC10981717; doi:10.1038/s41598-024-58127-2)
Supplement: Supplementary file 2 — Supplementary Table S1. [file 41598_2024_58127_MOESM2_ESM.xlsx]

## Sheet: Supplementary Table S1
Supplementary Table S1. All proteins identified in the proteomics analysis
			Protein identification ID	Identification ID of the protein group
			Cluster	Cluster id corresponding with the clusters in Figure 1
			UniProt ID leading protein	UniProt identifier of the leading protein
			Leading protein name	Name of the leading protein
			Sequence coverage (\%)	Percentage of which the sequence of the leading protein is covered by identified peptides
			Genes	Gene ID of the identified leading protein
			UniProt IDs protein group	All UniProt identifiers of the proteins in the protein group
			Peptide IDs of peptides assigned	Peptide identifiers assigned to the protein group.
			Number of identified peptides	Number of peptides in the protein group.
			Score	Score indicating the quality of the identification of the protein group.
			Sequence database	Database used for the identification
Protein identification ID	Cluster	UniProt ID leading protein	Leading protein name	Sequence coverage (\%)	Genes	UniProt IDs protein group	Peptide IDs of peptides assigned	Number of identified peptides	Score	Sequence database
66	1	A0A024R462	Fibronectin	20.76	FN1;DKFZp686O12165;DKFZp686O13149	A0A024R462;P02751;A0A384MR03;B7ZLE5;Q6MZM7;B8Y9S9;P07589;G5E5A9;B8Y9T0;Q68CX6	1681;2911;5979;6144;6417;6880;7587;7659;7746;7966;7967;7968;7975;8515;8677;8884;10269;10609;11963;12682;13243;13330;13956;14871;15123;15488;15581;16513;16644;16850;17056;17168;17320;17411;18016;19628;19629;19696;19747;20225	40	233.59	UniProtKB
471	1	A0A4P8J9P8	IgK_IGKV1-39	29.49		A0A4P8J9P8	10941;15216;17115;17121;17860	5	17.11	UniProtKB
496	1	A0A5C2FU73	IGL c531_light_IGKV4-1_IGKJ1	57.52	IGKV4-1	A0A5C2FU73;A0A5C2G2U7;A0A5C2FVP3;A0A5C2GAX4;A0A5C2G3X0;A0A5C2G3J1;A0A5C2GYZ0;A0A5C2GW00;A0A5C2GVC1;A0A5C2GUT8;A0A5C2GUQ5;A0A5C2GCF0;A0A5C2GU11;A0A5C2GFE0;A0A5C2GTW3;A0A5C2FWK2;A0A5C2GM82;A0A5C2GNA7;A0A5C2GN90;A0A5C2GJE7;A0A5C2FX33;A0A5C2G2P4;A0A5C2GU91;A0A5C2FZL3;A0A5C2GQR1;A0A5C2GTC8;A0A5C2G3W9;A0A5C2G924;A0A5C2GU69;A0A5C2FWN0;A0A5C2G344;A0A5C2G8A3;A0A5C2FYP7;A0A5C2G6R0;A0A5C2GSN8;A0A5C2G394;A0A…	2949;2950;4533;11219;13699;13701;16540	7	323.31	UniProtKB
620	1	A0A5C2FYT2	IGL c417_light_IGKV1-17_IGKJ4	51.4	A30	A0A5C2FYT2;A2MYE2;A2MYE1;A0A5C2G820;A0A5C2G7F6;A0A5C2FYX9;P01599	2657;2659;10495;12875;12876;12877;15060	7	323.31	UniProtKB
790	1	A0A5C2G469	IGL c3909_light_IGKV3-11_IGKJ4	90.65		A0A5C2G469	1514;5094;5656;10822;10826;13342	6	323.31	UniProtKB
579	1	A0A5C2G6L3	IGL c3307_light_IGKV2-24_IGKJ1	70.54	IGKV2-24	A0A5C2G6L3;A0A5C2FXJ0;A0A5C2GY75;A0A0C4DH68	2733;5647;5697;5698;11010;16527	6	323.31	UniProtKB
930	1	A0A5C2G943	IGL c560_light_IGKV1-5_IGKJ3	45.37		A0A5C2G943	1591;2674;2675;19685;19686	5	323.31	UniProtKB
713	1	A0A5C2GC73	IGL c3913_light_IGKV2D-28_IGKJ2	65.18		A0A5C2GC73;A0A5C2G8H2;A0A5C2G1Q3;A0A5C2GVB4;A0A5C2GRE3;A0A5C2GK16;A0A5C2G0H2	1450;1451;2730;5652;13755;17115;17117	7	211.2	UniProtKB
1117	1	A0A5C2GE75	IG c662_heavy_IGHV3-23_IGHD1-26_IGHJ4	50.42		A0A5C2GE75	364;3012;4821;5800;13538;18037;18038	7	323.31	UniProtKB
1161	1	A0A5C2GF92	IG c849_heavy_IGHV3-21_IGHD3-9_IGHJ5	40.94		A0A5C2GF92	366;4716;4718;11669;13450	5	42.87	UniProtKB
1170	1	A0A5C2GFH2	IG c1172_heavy_IGHV3-74_IGHD3-16_IGHJ3	62.71		A0A5C2GFH2	371;2972;4910;6661;8388;8389;13561;13889	8	47.89	UniProtKB
1385	1	A0A5C2GL63	IG c56_heavy_IGHV3-49_IGHD1-7_IGHJ4	56.45		A0A5C2GL63	1943;4914;4915;6513;6863;13879;15939;16012	8	323.31	UniProtKB
1417	1	A0A5C2GLY4	IG c1232_heavy_IGHV5-51_IGHD2-2_IGHJ6	43.65		A0A5C2GLY4	1408;4996;4997;5002;6485;14417;15879	7	323.31	UniProtKB
1509	1	A0A5C2GPB1	IG c1225_heavy_IGHV3-30_IGHD3-3_IGHJ4	55.91		A0A5C2GPB1;A0A5C2GH94;A0A5C2GHB1	364;3018;9651;11669;13561;14784;16821;20342;20343	9	118.01	UniProtKB
1599	1	A0A5C2GRY9	IG c1673_heavy_IGHV3-7_IGHD2-2_IGHJ6	66.67		A0A5C2GRY9	4910;6075;6492;6498;11687;13467;13959;16144;20375;20376	10	323.31	UniProtKB
1602	1	A0A5C2GS13	IG c275_light_IGKV3-20_IGKJ2	56.48		A0A5C2GS13	5097;5655;10800;10801;17115;17119	6	323.31	UniProtKB
1604	1	A0A5C2GS26	IG c1713_heavy_IGHV3-66_IGHD5-18_IGHJ5	38.46		A0A5C2GS26	366;3018;4870;13561	4	323.31	UniProtKB
1697	1	A0A5C2GUJ3	IG c1181_heavy_IGHV3-30_IGHD2-21_IGHJ3	37.82		A0A5C2GUJ3	3018;5795;5796;6872;6874;13561;14784;20346;20347	9	58.42	UniProtKB
1711	1	A0A5C2GV34	IG c643_light_IGLV1-40_IGLJ3	69.09		A0A5C2GV34	10974;10975;10977;13807;14625;15233;15783	7	14.72	UniProtKB
1745	1	A0A5C2GVR7	IG c1407_light_IGLV6-57_IGLJ2	34.55		A0A5C2GVR7	4700;5665;12945;13806	4	195.08	UniProtKB
1748	1	A0A5C2GVT8	IG c1695_light_IGLV1-47_IGLJ2	51.82		A0A5C2GVT8;A0A5C2G4P1;A0A5C2G377;A0A5C2GAK1;A0A5C2FUX6	11031;11032;13807;14621;15781;16257;16258;19286	8	14.11	UniProtKB
1872	1	A2J1N6	Rheumatoid factor RF-ET9	56.52		A2J1N6	243;244;2426;6518;6863;12020;12021;13560;13882;15932	10	13.97	UniProtKB
637	1	A2MYD4	V2-7 protein	62.5	V2-7;IGLV3-10	A2MYD4;A0A5C2G1D6;A0A5C2G0A2;A0A5C2FZ93;A0A5C2GUA0;A0A075B6K4;A0A5C2FYL4	8632;8633;9622;15136;15753;16812;19841	7	228.26	UniProtKB
1916	1	A8K008	Uncharacterized protein	58.05		A8K008	1049;1050;1051;2117;2426;3202;4414;5550;6179;6518;6778;6863;8172;13409;13560;13882;15382;16636;16995;17265;17645;17646;17838;19179;19180;19525;19526;19527;19734	29	257.03	UniProtKB
2056	1	B4DRF2	cDNA FLJ58124	49.07		B4DRF2;A8K3L0;Q6LAM0	190;307;1309;2097;2520;3530;4318;6458;6459;7501;7502;8073;8773;9646;11460;11997;14904;15179;15642;16031;17566;18121;18348;18393;19432;20262;20263	27	323.31	UniProtKB
2300	1	O43234	Rheumatoid factor RF-ET13	62.89		O43234	4523;11889;12471;12472;16396;16849;17477	7	2.84	UniProtKB
2336	1	P01591	Immunoglobulin J chain	83.02	IGJ;JCHAIN	P01591;D6RD17;D6RHJ6	2036;2037;2289;2290;4364;5871;5872;8112;8113;8137;8138;8727;8796;8797;8798;8996;8997;12742;16448;16449;17734;17735	22	323.31	UniProtKB
2338	1	P01871	Immunoglobulin heavy constant mu	70.86	IGHM	P01871	2497;3300;3789;3790;4511;4516;4526;4527;4528;5746;5747;6148;6149;6215;6216;6823;6824;7086;7087;9491;10323;10324;10325;13641;13642;13643;14206;14207;14717;14718;15972;16610;17879;18341;18342;18343;19206;19207;19208;19402;19403;19797;19798;19912;20325	45	323.31	UniProtKB
2391	1	P0DOX2	Immunoglobulin alpha-2 heavy chain	78.24		P0DOX2	366;2366;2794;3297;3298;4103;4105;4973;6103;6164;6165;6256;7063;7662;7663;9135;9136;9712;11765;12950;12951;13592;14020;14021;14022;15357;15746;15747;16767;17290;17667;18052;18053;18055;19004;19698;19699;19701;20135;20138;20139	41	323.31	UniProtKB
2395	1	P0DOX7	Immunoglobulin kappa light chain	66.82		P0DOX7;A0A5C2GK99	321;322;1591;2671;3160;3161;3162;3506;3507;7065;7405;12428;15641;15774;15775;15776;18232;18233;18235;19094;19095;19564	22	323.31	UniProtKB
2424	1	P17900	Ganglioside GM2 activator	9.84	GM2A	P17900	4666;7890;7891	3	6.46	UniProtKB
1950	1	P58499	Protein FAM3B	37.45	FAM3B	A8MTF8;P58499	2062;5379;6450;6451;7755;12819;12820;15852;15853;16579	10	323.31	UniProtKB
2620	1	Q0KKI6	Immunoblobulin light chain	62.1	IGKC	Q0KKI6;Q7Z3Y4;P01834;A0A5H1ZRQ3	321;322;3118;3160;3161;3162;3506;3507;5652;7405;10501;10502;10503;15065;15066;15216;15217;15641;15774;15775;15776;17860;17861;17862;18232;18233;18235;19094;19095;19564	30	323.31	UniProtKB
2700	1	Q567P1	IGL@ protein	55.74	IGL@;DKFZp667J0810	Q567P1;S6BGD6;Q8TCJ5;P0DOY3	125;126;312;313;663;664;1697;1699;1700;11053;11054;11055;11966;13807;14581;14582;15810;15811;16837;16839;17868;19790;19791;19792	24	19.35	UniProtKB
2710	1	Q5FWF9	IGL@ protein	65.09	IGL@	Q5FWF9	125;126;312;313;663;1697;1699;1700;8635;8636;9621;14584;14585;15136;15753;15810;15811;16837;16839;17868;19421;19794;19795;19796	24	22.08	UniProtKB
2734	1	Q6GMW6	Uncharacterized protein	70.64		Q6GMW6	246;661;1197;1428;1697;1698;10966;10967;10968;13807;14581;14583;15818;15819;16837;16839;17868;19421;19790;19793	20	230.81	UniProtKB
2765	1	Q6PIQ7	IGL@ protein	55.51	IGL@	Q6PIQ7;Q6GMW3	125;126;312;313;663;664;1697;1699;1700;11261;11262;11964;13807;14581;14582;15140;15810;15811;16837;16839;17868;19790;19791;19792	24	7.47	UniProtKB
2774	1	Q6ZW64	cDNA FLJ41552 fis	58.5		Q6ZW64	2368;2792;2793;3297;3298;4103;4104;5777;6041;6164;6165;7043;9125;9126;9713;11765;12948;12949;14017;14018;14019;15364;15365;15746;15747;16767;17151;17152;17290;17291;17669;17670;18052;18053;18054;19698;19699;19701;20135;20136;20137	41	317.39	UniProtKB
2780	1	Q7Z2U7	Uncharacterized protein	63.25		Q7Z2U7	125;126;312;313;663;664;1697;1699;1700;5678;8609;11965;14581;14582;15810;15811;16696;16837;16839;16923;17868;19790;19791;19792	24	323.31	UniProtKB
2795	1	Q8N355	IGL@ protein	61.97	IGL@	Q8N355	125;126;312;313;663;664;1697;1699;1700;5684;8617;11964;14581;14583;15818;15819;16696;16837;16839;17868;19790;19793	22	323.31	UniProtKB
2796	1	Q8N5F4	IGL@ protein	55.36	IGL@	Q8N5F4	125;126;312;313;663;664;1697;1699;1700;8632;8633;9622;11964;14581;14583;15818;15819;16837;16839;17868;19790;19793;19841	23	323.31	UniProtKB
2826	1	Q96K68	cDNA FLJ14473 fis	61.54		Q96K68	2368;2369;2792;2793;3297;3298;4103;4104;6041;6164;6165;6538;6539;9125;9126;9713;11765;12948;12949;13472;14017;14018;14019;15366;15367;15746;15747;16767;17151;17152;17290;17291;17669;17670;18052;18053;18054;18211;19698;19699;19701;20135;20136;20137	44	323.31	UniProtKB
2862	1	Q9NPP6	Immunoglobulin heavy chain variant	81.73		Q9NPP6	2366;2367;2794;3297;3298;4103;4104;6041;6164;6165;6532;6533;6875;7661;9125;9126;9713;11765;12950;12951;13459;14017;14018;14019;15366;15746;15747;16767;16768;17290;17291;17667;18052;18053;18054;18271;19698;19699;19701;20135;20136;20137	42	323.31	UniProtKB
2931	1	S6AWE6	IgG L chain	52.56		S6AWE6;S6BGF9	125;126;312;313;663;664;1697;1699;1700;5669;6262;7568;7569;11966;14581;14583;19790;19793	18	1.42	UniProtKB
1910	2	A7BI36	p180/ribosome receptor	43.83	RRBP1	A7BI36;Q9P2E9;A1A5C4;A0A087WVV2;F8W7S5;A1A5C5	79;213;391;392;393;400;435;593;875;1140;1141;1291;1719;2047;2344;2357;3863;3865;4227;4428;4519;4781;6032;6086;7415;7498;8937;8942;8943;9334;9550;10311;10336;10530;10538;10601;11505;11520;11521;11573;11598;11621;11842;11942;13517;14250;14292;14328;14507;14560;14751;15509;15824;15841;15869;15940;16674;16892;16893;17548;17709;17841;18283;18407	64	206.16	UniProtKB
2517	3	P47989	Xanthine dehydrogenase/oxidase	90.47	XDH	P47989	134;135;823;988;989;990;1023;1300;1301;1302;1811;1812;1813;2083;2084;2245;2246;2250;2281;2282;2430;2431;2500;2501;2571;2772;3041;3611;3753;3754;3763;3764;3765;4159;4160;4200;5270;5271;5405;5534;5814;5899;6061;6062;6125;6126;6429;6774;6775;6831;6832;7120;7121;7122;7705;7875;8170;8411;8412;8738;8739;8740;8772;8874;8875;9025;9143;9268;9311;9388;9395;9450;9488;9519;9520;9582;9583;9602;9851;9936;9937;…	173	323.31	UniProtKB
2052	4	B4DPP8	cDNA FLJ53075	50.6	KNG1	B4DPP8;D3DNU8;B4E1C2;P01042;Q05CF8	150;151;550;1765;2625;3750;7730;7763;7974;9256;9312;9636;9642;11770;14837;17992;17993;19093;19921;20169	20	268.28	UniProtKB
2063	4	B4DVA7	Beta-hexosaminidase	10	HEXA	B4DVA7;Q9BVJ8;H3BS10;A0A0S2Z3W3;H3BP20;P06865;B4DVL8;H3BU85;H3BTD4;Q0V8R6	2864;6590;8602;8603;16251	5	6.12	UniProtKB
2072	4	B4E1Z4	C3/C5 convertase	43.6	CFB	B4E1Z4;E7ETN3;A0A1U9X7H8;A0A1U9X7H6;A0A1U9X7H2;P00751;A0A1U9X7I0;A0A1U9X7H5;A0A1U9X7H4;A0A1U9X7H7;A0A0G2JH38;H7C5H1	747;991;992;993;1089;1090;1831;2162;2163;2227;2361;2362;2363;2558;2685;2821;2888;2889;2890;2986;2987;3482;3483;3656;3937;4080;5115;5418;6036;6037;6270;6639;7014;7178;7253;7256;7613;7614;8593;9002;9030;9031;9046;9168;9569;9965;9982;10581;11445;13798;14343;14344;16475;16600;16601;16602;16946;16964;17684;18143;18482;18632;18633;19133;19134;19961;19962;19973	68	323.31	UniProtKB
2285	4	M1VKI3	Tyrosine-protein kinase receptor	8.45	SDC4-ROS1_S4;R32;SDC4-ROS1_S4;R34;SDC4	M1VKI3;M1VE83;P31431;B4E1S6	647;648;4601;9299;10657;15019	6	155.8	UniProtKB
354	4	O00339	Matrilin-2	20.4	MATN2	A0A140VKH7;O00339;A0A024R9B9;A0A024R9H1;H0YBJ4;Q96AA0;H0YBU5	83;715;1182;1276;6173;6307;7242;7427;9991;12370;13779;15653;15654;16060;16723;18589;18590;20081	18	18.04	UniProtKB
2095	4	O00592	Podocalyxin	25.81	PODXL	Q96N83;B7ZKQ8;O00592	1659;1660;1833;2044;3491;3975;3976;9608;9799;9800;10469;10522;11418;11861	14	323.31	UniProtKB
1897	4	P00450	Ceruloplasmin	46.67	CP	A5PL27;P00450;Q1L857;B7Z5Q2;A8K5A4;E9PFZ2;H7C5R1;B3KTA8	221;375;458;1131;2577;2982;3172;3266;4489;4704;5146;5147;5535;5990;6747;7193;7368;7666;7667;8871;8872;8939;10473;12209;12210;12475;12798;13301;14231;14267;14563;14875;14876;15165;16729;16730;17823;18000;18029;18952;18953;19263;20285	43	323.31	UniProtKB
2327	4	P00734	Prothrombin	32.96	F2	P00734;E9PIT3;B4DDT3;Q69EZ8;P00735;P00735	2754;4205;4368;6827;7509;8654;9822;13061;15152;15541;15719;17132;20251	13	41.25	UniProtKB
2328	4	P00738	Haptoglobin	73.65	HP	P00738;J3QR68;H0Y300;A0A0C4DGL8;J3QLC9;Q6NSB4;A0A087WU08;Q7M365	1809;1810;2573;2574;3388;5752;6925;7644;7645;8216;8217;9451;11651;11652;11653;11654;12835;12836;13194;13344;14385;15379;16327;17048;17049;17050;17051;17052;17662;18494;18918;19400;19401;20188;20190;20303	36	323.31	UniProtKB
1979	4	P00747	Plasminogen	38.15	PLG	B2R7F8;P00747;B4DPH4;Q68DS2	526;527;1257;1724;2045;2204;2254;3543;4466;4467;5718;5863;6730;7024;7025;7545;9612;10098;10099;11810;12665;12990;12991;13171;13172;14315;14903;17642;18180;18580;19586;19644;19654;19655;19748	35	179.29	UniProtKB
131	4	P01008	Antithrombin-III	67.46	SERPINC1	A0A024R944;A0A2S0BDD1;P01008;A0A0K0Q2Z1;A0A3S8NFS6;A0A3Q8Q4D0;Q8TCE1;P41361;F1MSZ6;P41361	241;514;1200;1640;1641;2418;2622;2623;4163;4457;4779;5208;5209;5259;5617;5618;5720;5721;7841;8413;8655;8979;11567;11568;12156;15258;15259;15975;15976;16127;17748;18078;18115;19553	34	323.31	UniProtKB
2186	4	P01009	Alpha-1-antitrypsin	71.77	SERPINA1	E9KL23;P01009	1822;1823;1851;1852;3183;3184;3185;4138;5430;5436;5437;5538;5539;6413;7016;8706;9340;9362;9363;9442;9443;10218;10219;11543;11752;11753;11814;11990;11991;12245;12246;12247;14194;14195;15054;15055;15347;15348;15349;16308;16309;16711;16712;16713;17022;17023;17505;17506;18394;18395;19506;19651	52	323.31	UniProtKB
259	4	P01034	Cystatin-C	72.6	CST3	A0A0K0K1J1;P01034	475;922;923;924;1087;1487;1488;8948;9445;9446;12048;12049;14219;14220;14889;14890;15025;17714;17715;17716	20	323.31	UniProtKB
384	4	P01861	Immunoglobulin heavy constant gamma 4	64.53	IGHG4	A0A286YFJ8;P01861	2118;3202;4412;4413;6179;6607;6608;6609;6777;6825;13409;16635;17650;17839;18033;19183;19525;19526;19527;19727	20	323.31	UniProtKB
15	4	P02748	Complement component C9	25.94	C9	A0A024R035;P02748	713;714;2521;3075;3373;7067;9000;9620;11786;13415;15847;17055;17781;19451	14	30.88	UniProtKB
442	4	P02749	Beta-2-glycoprotein 1GPI	55.94	APOH	D9IWP9;A0A384NKM6;P02749;B4DPN0;P17690;P17690;A0A140T843	1397;1657;1735;1736;1737;2066;2183;2237;2743;3862;5404;8984;8985;9008;9106;12997;16963;16976;17164;18182	20	323.31	UniProtKB
2346	4	P02763	Alpha-1-acid glycoprotein 1	47.76	HEL-S-153w;ORM1	V9HWF6;P02763	2745;4450;8418;9434;13677;15495;15496;18024;18025;19658;20296;20297	12	225.51	UniProtKB
2090	4	P02765	Alpha-2-HS-glycoprotein	56.95	AHSG	B7Z8Q2;P02765;C9JV77;B7Z556	695;1315;1316;2038;2039;2170;2171;3566;3847;3848;5743;7576;7581;9890;14324;14325;14467;14863;17977;19557	20	323.31	UniProtKB
202	4	P02766	Transthyretin	73.47	TTR;HEL111	A0A087WT59;E9KL36;A6XGL1;P02766;A6XMH1	35;36;1003;1004;6958;6959;8923;15278;15279;17753;17754;18694;18695;20264	14	323.31	UniProtKB
2115	4	P02768	Albumin	96.06	ALB	P02768-1;P02768;F6KPG5;A0A0C4DGB6;B2RBS8;Q56G89;B7WNR0;H0YA55;D6RHD5;C9JKR2;A0A087WWT3	29;30;31;64;65;66;219;220;273;382;383;506;507;1121;1122;1682;1683;1856;1857;1919;1920;1999;2000;2004;2005;2012;2013;2014;2019;2020;2021;2331;2420;2435;2829;2830;2831;3254;3255;3272;3273;3274;3589;3590;3707;3708;4454;4455;4589;4590;4658;4659;4660;5329;5330;5392;5393;5556;5557;5593;5594;7491;7492;7493;7504;7505;7506;9346;9462;9584;9585;9638;9639;9730;9731;9864;9865;9879;9880;10514;10515;10524;11798…	150	323.31	UniProtKB
2347	4	P02790	Hemopexin	59.96	HPX	P02790;Q9BS19	2221;3343;3344;3400;3401;4707;5247;5248;6024;6066;6267;10295;11165;12952;14102;14103;15087;15674;15812;16065;18220;19561;19638;19682;20345	25	244.95	UniProtKB
2354	4	P04217	Alpha-1B-glycoprotein	63.64	HEL-S-163pA;A1BG	V9HWD8;P04217;B3KP79;M0R009;Q2KJF1;Q2KJF1	1741;1742;2050;2051;2129;5191;5192;6089;7128;7170;7171;7513;7905;10020;10279;10664;11614;13016;14968;15730;15731;16568;16797;16992;17653;17941;19345;20208;20216	29	303.56	UniProtKB
132	4	P08603	Complement factor H	30.87	hCG_40889;CFH	A0A024R962;P08603;A0A024R984;Q14006	571;2063;2137;2147;2172;2249;2263;2493;2549;3072;3685;3946;7321;7829;7830;8143;8820;9139;10276;11838;13006;13766;13777;14427;14428;15145;15381;15840;16064;16287;16487;16508;17172;17183	34	71.36	UniProtKB
2378	4	P08697	Alpha-2-antiplasmin	52.14	SERPINF2	P08697;A0A0G2JPA8	3107;4193;4468;6023;6146;6360;10086;10226;10227;10228;11581;12130;12691;13127;13370;13989;14381;16316;16317	19	170.64	UniProtKB
2432	4	P19652	Alpha-1-acid glycoprotein 2	34.33	ORM2	P19652	2745;3864;4449;9434;15493;15494;19658;19881;19882	9	29.44	UniProtKB
353	4	P36955	Pigment epithelium-derived factor	53.35	SERPINF1	A0A140VKF3;P36955;Q95121;Q95121	576;3180;4201;8173;8670;9529;9653;9920;10551;11594;11835;16464;16569;16570;17076;17771;17933;17942;19001;19959	20	55.37	UniProtKB
2512	4	P43652	Afamin	35.39	AFM	P43652	780;2302;2966;4546;5503;5754;5757;6797;7298;7722;8811;9509;10544;12084;14997;15118;15380;15490;17332	19	15.61	UniProtKB
2003	4	Q14624	Inter-alpha-trypsin inhibitor heavy chain H4	20.86	ITIH4;DKFZp686G21125	B2RMS9;B7ZKJ8;Q14624;B7Z544;Q59FS1;Q68DH2;B7Z551;H7C0L5;B7Z8Q7	333;5183;5406;6746;6915;8196;8662;9737;10272;10689;11115;11496;12613;13667;13668;14118;14119;15892;16291;16292;19110	21	168.8	UniProtKB
2748	4	Q6N030	Uncharacterized protein	40.73	DKFZp686I15212;FLJ00385;IGHG3	Q6N030;A0A4W9A917;A0A286YES1;Q8NF17;Q5EBM2;P01860;A0A5J6KJ24;Q86TT2	1049;1050;2117;2179;2182;3202;4415;6777;6826;13409;15385;16636;17647;17663;18306;19179;19180;19525;19526;19527;19733;19787;20241	23	323.31	UniProtKB
2753	4	Q6N093	Uncharacterized protein DKFZp686I04196	48.92	DKFZp686I04196;DKFZp686E23209	Q6N093;Q68CN4	3202;4415;6179;6598;6599;6600;6777;6826;6875;13409;16635;17649;17837;19181;19182;19528;19529;19530;19734	19	170.2	UniProtKB
2784	4	Q86SQ4	Adhesion G-protein coupled receptor G6	8.35	GPR126	Q86SQ4;F5H2L1	5220;6021;7799;8597;10313;11104;12870;13691;15793;18585	10	7.15	UniProtKB
129	4	Q8WVQ1	Soluble calcium-activated nucleotidase 1	51.37	CANT1	A0A024R8U8;Q8WVQ1	462;1867;5123;5378;5472;5960;6140;6670;6987;7741;8018;9176;12273;12283;17238;18157	16	85.38	UniProtKB
18	4	Q9BRK5	45 kDa calcium-binding protein	66.02	SDF4	A0A5F9UP49;A0A024R084;Q9BRK5;A0A5F9UJX7;A0A024R0A9;G3V1E2;H0Y3T6;Q3ZBZ1	1780;1781;2832;2833;3686;4662;5413;6137;6138;6139;6288;9258;10022;11327;11344;14408;14409;16876;16877;18118;18119;18250;19674;19783;20222	25	323.31	UniProtKB
2950	4	V9HW68	Epididymis luminal protein 214	57.23	HEL-214;IGHG1;DKFZp686I15196	V9HW68;A0A0A0MS08;P01857;Q6N096;A0A0A0MS07	366;1049;1050;1051;2117;3202;4414;5550;6179;6492;6498;6778;13409;13472;13959;15382;16636;17265;17645;17646;17838;19179;19180;19525;19526;19527;19734;20375;20376	29	323.31	UniProtKB
2951	4	V9HWI6	Gc-globulin	82.49	HEL-S-51	V9HWI6	858;859;2008;2009;3253;3718;4238;4239;4272;4273;4274;5108;5263;7448;7449;7450;7517;7518;7519;9116;9284;9774;9846;9847;9854;10509;11550;13439;15208;15209;15387;15388;15436;15437;16059;16828;16911;16912;17249;17250;18177;18184;18185;18186;18728;18895;18896;19017;20257	49	323.31	UniProtKB
165	6	A0A024RC55	Milk fat globule-EGF factor 8 protein	87.34	MFGE8	A0A024RC55;B3KTQ2;A0A024RC59;Q95114;Q3T0K7;F1MXX6	511;627;628;629;2268;2269;3728;3729;5079;5080;5278;6050;7397;7398;7922;7923;7924;8276;9187;9386;9791;9792;9910;9911;12260;12787;12848;12937;13191;13192;13338;13346;14116;14213;14214;15105;17225;17987;18165;18166;18167;19264;19265;20316	44	323.31	UniProtKB
361	6	A0A1B1CYC5	Vitamin D binding protein	73.53		A0A1B1CYC5	861;10511;11426;15435	4	19.69	UniProtKB
1851	6	A0A6Q8PG52	Ras-related protein Rab-7a	60.66		A0A6Q8PG52	1271;1678;3037;3502;4765;5602;7802;12188;13310;14105;17776;18564;18565	13	150.9	UniProtKB
1919	6	O00161	Synaptosomal-associated protein 23	61.61	SNAP23	A8K287;O00161;H3BM38;A0A024R9R8;H3BR18;H3BNE1;H3BPJ0;H3BP15;H3BQY9	681;682;2957;7788;7856;7857;8698;12351;12928;17365;17856	11	22.39	UniProtKB
1891	6	O15498	Synaptobrevin homolog YKT6	46.46	YKT6	Q9UES0;B5BU81;A4D2J0;O15498;Q3T000	3453;8085;9876;12529;12880;15601;18087;18697;19028	9	22.6	UniProtKB
283	6	O60603	Toll-like receptor 2	27.42	TLR2	O60603;A0A0S2Z4S4;B3KWR9	2440;3177;4446;6829;6973;8044;8652;8732;8741;10064;13049;14441;16026;17185;17451;18462;18540	17	123.94	UniProtKB
2309	6	O60664	Perilipin-3	88.94	PLIN3	O60664;A0A140VJN8;K7ERZ3	1104;1283;3238;3239;3509;3510;4409;6437;6438;7735;7736;10037;10243;10244;10251;10309;11643;11644;12007;14028;14142;14143;14354;14355;14688;15167;15293;15535;16781;17523;17524;17870;17871;18672;19147;19148	36	323.31	UniProtKB
2314	6	O75355	Ectonucleoside triphosphate diphosphohydrolase 3	21.93	ENTPD3	O75355	198;488;5242;5412;6844;6928;6929;7542;18138;18644;19953	11	14.47	UniProtKB
424	6	P06396	Gelsolin	66.62	GSN	A0A384MEF1;P06396;A0A0A0MS51;B7Z9A0;B7Z6N2;A0A0A0MT01;B7Z4U6	94;551;599;1136;1322;1654;3142;3143;4391;4786;4787;4788;6257;7633;7634;7635;7868;7944;7945;9148;9149;10060;10061;10113;10114;12325;12326;12368;13683;14122;14659;15214;15269;15511;15512;16925;17170;17674;18301;18523;18992;18993;19512;20009;20010;20011	46	323.31	UniProtKB
38	6	P09543	2',3'-cyclic-nucleotide 3'-phosphodiesterase	32.3	CNP	P09543;A0A024R1T5;K7ERC4	645;5935;6245;6408;8313;8314;8953;12769;13277;13412;18312;18623	12	8.64	UniProtKB
143	6	P11234	Ras-related protein Ral-B	51.46	RALB	A0A024RAG3;P11234;C9J6B1;C9JQB3;C9JYR1;A5D977	1211;6837;9605;14756;15168;15936;15965;18591;18626;19491	10	24.41	UniProtKB
209	6	P15941	Mucin-1	8.84	MUC1	P15941;A5YRU8;A0A087WWM1;B4DWK6;A0A087X2A4;A0A0C4DGW3;A5YRU5;A0A087WVJ0;A6ZID5;A0A0A0MSH4;B6ECA3;A0A0A0MRB3;A5YRV0;B1AVQ7;A5YRV2;A6ZIE2;A0A087X0L2;A6ZID6;A5YRU7;B6ECB2	2683;2684;3249;3829;3830;13694;14095;19124;20310;20311	10	323.31	UniProtKB
1889	6	P16671	Platelet glycoprotein 4	39.62	CD36	E7EU05;D9IX65;D9IX64;D9IX63;B3KUB8;A4D1B1;P16671;E9PLT1;B7Z6C3	471;3817;5840;9465;11607;11608;13685;14535;14536;14843;14844;15080;15924;15925;16391;16506;17226;18018;18019;18100;18101;18102;18381	23	273.16	UniProtKB
318	6	P19440	Glutathione hydrolase 1 proenzyme	22.5	GGT1;hCG_2010666;GGT2;GGT3P	A0A140VJJ9;P19440;A0A024R1F4;E7ET76;B5MCK8;A6NGU5;P36268	2626;4567;5825;6220;6414;6415;7216;7353;8947;10108;13053;16891	12	39.24	UniProtKB
2087	6	P19827	Inter-alpha-trypsin inhibitor heavy chain H1	18.88	ITIH1	B7Z549;P19827	81;320;4106;4107;4664;5184;6162;6282;6666;8927;13033;13802;13924;14880;19430	15	34.5	UniProtKB
83	6	P20340	Ras-related protein Rab-6A	35.1	RAB6A	Q6FGX3;F1MBF6;A0A024R5J5;A0A024R5H8;P20340;B7Z5Z9;Q53ET8;A6QR46;G3X7D3	4233;6907;11555;14824;14825;17591;18047	7	8.4	UniProtKB
2456	6	P26572	Alpha-1,3-mannosyl-glycoprotein 2-beta-N-acetylglucosaminyltransferase	17.3	MGAT1	Q59G70;P26572;B3KQ18;B3KQW5;Q8NBL8	1011;3586;5583;9768;9769;19099;19100;19580;19619	9	7.36	UniProtKB
119	6	P27105	Stomatin	53.82	STOM	A0A024R882;P27105;B4E2V5;B4DZK8	876;1022;1134;1135;3103;3104;3288;3562;10599;10600;11459;13256;13257;18295;18527;19063;20116	17	207.53	UniProtKB
1991	6	P40121	Macrophage-capping protein	32.18	HEL-S-66;CAPG	B4DU58;V9HW69;B2R9S4;P40121;E7ENU9;B8ZZL6	1340;2781;2782;2783;3806;6582;13843;17795;19129;20191	10	238.18	UniProtKB
155	6	P61224	Ras-related protein Rap-1b	37.5	RAP1B	P61223;A0A024RB87;P61224;A6NIZ1;F5H823;B7ZB78;F5GZG1;F5GX62;B7ZAY2;E7ESV4;F5H7Y6	2032;2033;4433;8403;12199;15970;18634;19472;19862	9	13.35	UniProtKB
55	6	P61586	Transforming protein RhoA	77.2	RHOA;ARHA	P61585;A0A024R324;P61586;B4DKN9;Q9BVT0;A0A0B6XK12	2542;3054;4699;7286;7287;7288;7953;9263;9354;11638;12077;12533;14023;14696	14	323.31	UniProtKB
1864	6	P62820	Ras-related protein Rab-1A	80.98	RAB1A	Q5U0I6;A1L528;P62820;Q3ZBD1;E7END7;B7Z8M7;Q96RD8;Q95MD9	3682;5165;5623;5946;8476;9601;11105;11211;12458;12459;12844;12845;12846;14854;14855;17302;17304;17366;19448;19449;19830	21	161.35	UniProtKB
317	6	P62873	Guanine nucleotide-binding protein G/G/G subunit beta-1	32.94	GNB1	P62871;B2R6K4;A0A140VJJ8;P62873;A0A2L0WW42	665;4112;8851;8928;10127;10377;11218;15563;15564;18496	10	33.07	UniProtKB
25	6	P84077	ADP-ribosylation factor 1	70.72	ARF3;ARF1	P84080;A0A024R3Q0;A0A024R0Y6;P84077;P61204;F5H423;B4E190;B4DN70;B4DJC8;B4DEB9	2382;2383;7647;7648;8263;8264;10165;12541;12542;12543;13109;13110;13967;13968;18938	15	47.17	UniProtKB
258	6	Q13277	Syntaxin-3	38.75	STX3A;STX3;DKFZp686L1857	A0A0J9YW33;Q53YE2;Q13277;A0A286YF28;Q7Z338;A0A0C4DGE4;B4DE70	7370;9121;9531;11367;11368;12513;13873;14297;16200;17382;20154	11	13.54	UniProtKB
2640	6	Q13410	Butyrophilin subfamily 1 member A1	66.73	BTN1A1	Q13410;Q4VAN2;Q4VAN1	1690;1691;1692;1701;1702;1703;2305;2306;2525;2526;3617;3952;3953;4425;4426;4498;4499;4603;5257;5564;5565;6090;6091;6112;6113;6853;6854;7161;7665;8980;8981;9140;9141;9275;9413;9558;9591;9592;10455;10650;10651;12257;12899;13350;13351;13783;16748;17025;17665;17666;17769;18061;18297;19130;19131;19186;19187;19188;19417;19418;19419	61	323.31	UniProtKB
2666	6	Q15833	Syntaxin-binding protein 2	52.45	STXBP2	Q15833;O00184;Q53GF4;B4DY46;M0R0M7;F1MHC2;Q2NL10	43;181;316;931;1186;1847;1907;2928;3299;4061;4500;7469;8294;9160;9863;10458;11329;11330;12401;12680;13020;13188;13189;14944;16363;18767;19754;19906;20207	29	126.32	UniProtKB
2730	6	Q99541	Perilipin-2	79.63	ADFP;PLIN2	Q6FHZ7;Q99541;B4DJK9;B4DNH6	1606;1959;1960;2385;2386;2387;3073;3163;3164;5067;5068;5985;5986;5987;6439;6440;7466;7467;7862;8433;9556;10038;10252;11436;12255;12603;12604;12605;12800;12801;13262;13673;14259;15181;15570;15571;15860;16378;16379;16380;16663;16779;17367;17410;18284	45	323.31	UniProtKB
138	6	Q9H223	EH domain-containing protein 4	31.79	EHD4	A0A024R9N6;A8K9B9;Q9H223	529;580;1157;2678;3739;5139;5342;8009;9578;10075;10332;15904;15905;20098	14	44.42	UniProtKB
2159	6	Q9H4G4	Golgi-associated plant pathogenesis-related protein 1	38.31	C9orf19;GLIPR2	D3DRP5;Q9H4G4;Q5VZR0;B4DQC5	1393;3555;4663;7344;13229;14054	6	323.31	UniProtKB
2619	6	Q9NP72	Ras-related protein Rab-18	79.61	RAB18	Q0IIG8;Q9NP72;A0A087X163;B7Z5V3;Q5W0J0	4686;4687;5749;5750;5965;5966;7549;8107;8231;8232;9193;9725;9726;12333;12873;12874;16956;17352;17353;17535	20	146.24	UniProtKB
2682	6	Q9NR31	GTP-binding protein SAR1a	62.12	SAR1A;SARA1	Q5SQT9;Q3T0D7;Q9NR31;Q8NG23;Q6FID4;B2R679;H0Y5E8	3900;7815;7816;10239;12044;12045;13785;14138;16975;17825;18310	11	38.99	UniProtKB
149	6	Q9NRV9	Heme-binding protein 1	50.26	HEBP1	A0A024RAS8;Q9NRV9;A0A3B3IRV5;F5GWX2;Q148C9	90;3456;5210;6022;8421;13449;15107;16706	8	31.76	UniProtKB
2876	6	Q9UBI6	Guanine nucleotide-binding protein G/G/G subunit gamma-12	45.83	GNG12	Q9UBI6;Q28024	1383;9973;16935;16936	4	15.17	UniProtKB
1865	6	Q9UNQ0	Broad substrate specificity ATP-binding cassette transporter ABCG2	23.66	ABCG2	A1LUE4;I7JB59;Q9UNQ0	413;414;1649;1650;3939;4371;8386;9033;9034;9688;9816;9817;16494;16495;17317;18488;18600;18601	18	28.44	UniProtKB
213	7	O00584	Ribonuclease T2	32.03	RNASET2	D6RHI9;A0A087WZM2;A6XND5;O00584;D6REQ6;H0YAE9	4134;5879;7341;7342;10446;14037;18172;19583	8	50.21	UniProtKB
2301	7	O43278	Kunitz-type protease inhibitor 1	17.58	SPINT1	O43278;H3BVD9;B4DTF6	1917;3270;3767;7146;14644;15000;17702;19069;19070;20277	10	14.34	UniProtKB
2316	7	O75612	Carboxylic ester hydrolase	75.98	CEL	O75612;X6R868;P19835;B4DSX9	798;799;800;853;854;973;974;975;1102;1149;1168;2148;2149;2906;3057;3058;3552;3553;5951;5952;6350;6351;6352;6624;6708;6732;6733;9273;9309;9310;9536;9537;9544;9595;9596;10146;10147;10208;10209;10210;12157;12158;12159;12307;12469;12470;13039;13040;13041;13365;13366;13367;13740;14828;14886;14887;15110;15184;15323;15324;16149;17174;17175;17176;17813;17814;17815;17946;17971;17972;17973;17998;17999;1807…	84	323.31	UniProtKB
200	7	P00709	Alpha-lactalbumin	54.23	LYZG;LALBA	A0A080YV01;P00709	915;916;2056;5420;5421;5422;6313;6314;6315;8200;8201;9226;10044;10045;12212;13045;13046;13047;14071;16548;16549;16550	22	323.31	UniProtKB
2013	7	P01033	Metalloproteinase inhibitor 1	51.21	TIMP1	Q5H9A7;Q6FGX5;B3KQF4;P01033;Q58P21;Q5H9B5;Q5H9B4	4402;5873;6151;7406;7407;7408;11491;11588;12792;15530	10	295.34	UniProtKB
356	7	P02788	Lactotransferrin	94.37	HEL110;LTF	V9HWI4;A0A161I202;P02788;E7EQB2;E7ER44;A8K494	215;216;1380;1381;1987;1988;1989;2071;2072;2086;2087;2122;2126;2127;2151;2176;2230;2231;2276;2277;2278;2396;2439;2477;2478;2479;2766;2856;2857;2867;2868;3093;3094;3095;3136;3137;3360;3361;3362;3603;3604;3605;4563;4564;4565;5226;5227;5243;5303;5304;5305;5337;5345;5346;5388;5389;5588;5589;5590;6058;6059;6234;6235;6236;6769;6770;6771;6805;7820;7821;7822;9003;9005;9006;9145;9146;9421;9423;9424;9477;9…	165	323.31	UniProtKB
2171	7	P04004	Vitronectin	32.64	VTN	D9ZGG2;P04004;J7HH10;Q3ZBS7	1880;2241;3379;3382;3383;4506;5265;6850;6851;8349;8350;8876;8877;8878;10460;14469;14470;15224;15826;17741;17746;18020;18248;19579	24	153.92	UniProtKB
413	7	P05155	Plasma protease C1 inhibitor	38.8	SERPING1	A0A348GSH7;E9KL26;A0A384MDV8;P05155;H9KV48;Q5UGI6	767;768;2463;5597;7177;7530;9562;9643;9981;10628;12093;12242;12243;12399;12400;13499;17561;17608;17609;17610;17739;19407	22	323.31	UniProtKB
2362	7	P05814	Beta-casein	52.21	CSN2	W5RWE1;P05814	828;829;1866;3245;3246;4616;4617;4618;6889;6890;7270;14261;16322;18303;18645;18821;18919	17	323.31	UniProtKB
2369	7	P07498	Kappa-casein	68.13	CSN3	P07498	12534;13721;13722;13760;13761;13794;13795;14459;14867;14868;14869;15116;15127;15128;15636;16919;16920;16921;18039;18040;18041	21	323.31	UniProtKB
1985	7	P08571	Monocyte differentiation antigen CD14	73.87	CD14	P08571;B2R888;D6RFL4	519;520;1248;1732;4280;4281;5551;6592;8676;10532;10533;11637;11657;11960;11961;11962;13526;13657;13658;14857;14858;14859;15085;15086;15221;15222;16619;16620;16789;16790;18187;18188;18189;18688;18704;18705;18849;19112	38	323.31	UniProtKB
2399	7	P10586	Receptor-type tyrosine-protein phosphatase F	14.47	PTPRF	P10586;Q59FI2;H0Y6Z7;H0Y4H1	607;5798;6604;6768;6932;6971;7627;8126;9313;11826;13267;13627;15672;16987;17182;18687;19198;19256;19612;19711;20221	21	30.55	UniProtKB
396	7	P13987	CD59 glycoprotein	28.12	CD59	E9PNW4;A0A2U3TZL5;Q6FHM9;P13987;A0A3Q8TLE1;A0A3G2LMK5;A0A3G2LMK3;A0A3G2LMJ8;A0A3G2LMK2	618;619;620;2284;4356;4357;5274;11624;11625	9	323.31	UniProtKB
2267	7	P14174	Macrophage migration inhibitory factor	46.09	MIF	I4AY87;P14174	8560;10606;10607;11633;12639;13786;16845;16846	8	85.14	UniProtKB
2417	7	P15291	Beta-1,4-galactosyltransferase 1	51.26	B4GALT1	P15291;W6MEN3	856;2403;2404;2931;4633;6681;7387;7388;7697;9380;11157;11158;11447;12046;12907;13425;13993;14500;14501;18104;18105;20337	22	323.31	UniProtKB
82	7	P15328	Folate receptor alpha	34.63	FOLR1	A0A172Q3A8;A0A024R5H1;P15328;Q9NP04;Q6LDL1;A0A650DF42;A0A650DF39;A0A650DF38	2105;3351;5548;5549;7744;7745;10287;10288;17064;17065;18815;18816	12	311.81	UniProtKB
2435	7	P20061	Transcobalamin-1	37.64	TCN1	P20061	230;7053;7054;7055;9495;10556;11701;11702;12051;12499;12500;12812;12973;13111;13717;16085;16167;16168;17141	19	323.31	UniProtKB
219	7	P22352	Glutathione peroxidase 3	58.85	GPX3	A0A087X1J7;P22352	5501;10129;10130;12330;12342;12343;13428;14015;15146;17852;17853;19714;20318;20319	14	56.01	UniProtKB
2062	7	P23280	Carbonic anhydrase 6	62.99	CA6	P23280;B4DUH8;F8W148	7611;7612;7859;7860;10033;12734;13238;13239;13708;13709;14592;14593;16804;17316;17417;17726;17829;19116	18	323.31	UniProtKB
1922	7	P45877	Peptidyl-prolyl cis-trans isomerase C	41.51	PPIC	A8K2Q6;P45877	7224;7959;8774;8775;17652;17889;17890;17891;18576	9	22.32	UniProtKB
170	7	P60033	CD81 antigen	33.9	CD81	E9PJK1;E9PRJ8;H0YDL9;H0YDJ9;A0A024RCB7;E9PIF1;A6NMH8;P60033;E9PM31;H0YEE2	3290;7773;13314;13315;14082;14083;17134	7	323.31	UniProtKB
271	7	Q08380	Galectin-3-binding protein	44.27	LGALS3BP	A0A0S2Z3Y1;Q08380;B4DVE1;B3KP88;B4DDG4;B4DI70	60;1466;1784;1785;2885;4265;6596;7795;8905;8906;8907;9500;9501;9522;9677;9678;9785;14988;15008;15455;15456;15714;16368;16605;16606;16638;17282;17509;20036;20244;20245;20362;20363	33	323.31	UniProtKB
54	7	Q14118	Dystroglycan	23.35	DAG1	A0A024R2W4;Q14118;B4DN78;F1N7D7	3524;3745;9603;10069;10141;10151;12134;15646;16934;19280;19455	11	323.31	UniProtKB
426	7	Q15904	V-type proton ATPase subunit S1	17.45	ATP6AP1;FLJ00383	B3KR70;A0A384MQW4;Q15904;Q8NF19;A6QRJ1;A0A0C4DGX8;B4DWM8	3252;4760;4761;10145;11463;13631;15521	7	41.87	UniProtKB
2703	7	Q59EP2	Angiotensin 1-10	38.29	AGT	Q59EP2;B4E1B3;Q86U78;Q53YY1;Q53GY3;B0ZBE2;P01019;B2R5S1;B4DE80	308;1074;1075;1167;5525;9871;9959;16017;16018;17315;17787;17788;18116;18837;18845	15	74.96	UniProtKB
2725	7	Q68CK4	Leucine-rich alpha-2-glycoprotein	58.5	HMFT1766	Q68CK4	1000;1001;1990;1991;1992;2496;2879;2880;4376;6766;6840;10298;10299;10300;11512;12434;12829;12830;17438;17439;18056;19697;20082;20083	24	323.31	UniProtKB
2762	7	Q6PCB0	von Willebrand factor A domain-containing protein 1	38.65	VWA1	Q6PCB0;A0A024R091;J3QLP3	208;3730;4448;6027;6191;6699;6946;7429;12439;12440;18885;19102	12	202.89	UniProtKB
2814	7	Q92520	Protein FAM3C	40.97	FAM3C	Q92520	205;781;6349;7758;7759;12312;16295;17186;17407	9	38.91	UniProtKB
71	7	Q92876	Kallikrein-6	72.95	KLK6	A0A024R4J8;A0A1R3UCE8;Q92876;A0A2I2MP54;A0A2I2MP51;A0A2I2MP55	1825;3099;3640;4085;4554;6655;9415;9416;9783;11719;14534;17767;19956;20273;20274	15	323.31	UniProtKB
2499	10	P36871	Phosphoglucomutase-1	78.83	PGM1	P36871;B4DFP1;A0A3B3ITK7;B7Z6C2;B4DDQ8	293;738;2807;3504;4215;5293;5532;5533;5900;7319;7668;7712;7713;7765;7766;8383;8384;8385;8497;8498;9460;10347;11742;11762;12248;12249;12600;12929;13985;14064;14065;14066;14492;14610;15684;15685;15849;15850;15851;16214;16215;16918;17298;17299;17688;17689;18228;18386;18649;19191;19608;19864;19975	53	323.31	UniProtKB
257	11	A0A0J9YVR3	Alpha-S1-casein	100		A0A0J9YVR3	1984;4086;4088;11352;12410;12411;12861;12862;13085;14543;14640;14641	12	323.31	UniProtKB
419	11	A0A384MDZ8	Epididymis secretory sperm binding protein	46.38		A0A384MDZ8	3776;4173;4532;5595;6106;8484;10091;12485;13915;13916;13933;13934;13935;14110;14111;14175;14176;14715;15049;18464;18899;18958	22	26.05	UniProtKB
2053	11	B4DPR2	cDNA FLJ50830	95.41		B4DPR2	29;30;31;64;65;66;219;220;273;382;383;506;507;1121;1682;1683;1856;1857;1919;1920;1999;2000;2004;2005;2012;2013;2014;2019;2020;2021;2331;2435;2829;2830;3254;3255;3272;3273;3274;3589;3707;3708;4454;4455;4589;4590;5329;5330;5392;5393;5556;5557;5593;5594;7491;7492;7493;7504;7505;7506;9346;9462;9584;9585;9638;9639;9730;9731;9879;9880;10514;10515;10524;11798;11800;11977;12108;12177;12178;12179;12629;12…	127	56.11	UniProtKB
2165	11	D6RF34	Alpha-S1-casein	59.17	CSN1S1	D6RF34	3679;3680;3681;4086;4088;11353;11354;11442;11443;11563;11564;11565;12412;12861;12863;13085;13340;13767;14543;14640;20176;20177	22	54.99	UniProtKB
2039	11	P0DP25	Calmodulin-3	66.44	CALM3;CALM2;CALM1	Q9BRL5;P0DP25;P0DP24;P0DP23;B4DJ51;B2RDW0;E7EMB3;F8WBR5;M0QZ52;G3V479;A8K1M2	299;300;3178;3477;4174;16066;18354	7	213.43	UniProtKB
2423	11	P17858	ATP-dependent 6-phosphofructokinase	22.31	PFKL	P17858;Q9BSP4;Q7L2M7	164;744;1138;1752;1753;3176;4791;5237;6244;6817;8325;8986;10596;11438;12289;15608;17159;18346;18977	19	20.43	UniProtKB
2949	11	P30044	Peroxiredoxin-5	59.81	HEL-S-55;PRDX5	V9HW35;P30044	1047;1232;4593;4594;5714;7124;10566;10585;10586;17251;17252;18419	12	61.74	UniProtKB
2483	11	P31947	14-3-3 protein sigma	76.21	SFN	P31947	2999;3158;4091;5981;6080;9696;9703;12524;13219;13223;15374;15375;16229;17812;18405;18855;18856;19869;20055;20056	20	96.99	UniProtKB
2515	11	P47710	Alpha-S1-casein	62.7	CSN1S1	P47710	1984;1985;1986;3213;3214;3679;3680;3681;4086;4087;11353;11354;11442;11443;11563;11564;11565;12410;12411;12911;12912;12913;13085;13340;13767;14543;14638;14639;20176;20177	30	323.31	UniProtKB
2529	11	P49822	Albumin	17.11		P49822	28;508;5078;5124;5554;9461;9728;11798;11799;14012;14632;16077;16078;20141;20142	15	4.22	UniProtKB
2539	11	P52565	Rho GDP-dissociation inhibitor 1	93.63	HEL-S-47e;ARHGDIA	V9HWE8;P52565;J3KTF8;J3QQX2;Q58DT6;P19803;J3KRE2;Q7M2Q9	379;380;443;4052;5748;6997;7119;7801;9637;14566;15888;15889;18161;18968;20016	15	323.31	UniProtKB
2541	11	P52907	F-actin-capping protein subunit alpha-1	56.99	CAPZA1	P52907;A8K0T9;A4FUA8	238;1971;3314;3559;3738;4512;5384;8070;11111	9	161.49	UniProtKB
140	11	P60953	Cell division control protein 42 homolog	45.55	CDC42;hCG_39634	Q2KJ93;B6VAP7;A0A024RAA5;B4E1U9;P60953;F1MND1;B7ZAY4;B4DMH5;A0A024R9T1;E1BLE9;A4FV20	2280;2422;6577;13607;14256;14257;17651;19770;20290	9	15.69	UniProtKB
2591	11	P68032	Actin	45.09	ACTC1;ACTA1;ACTA2;ACTG2	P68032;Q3ZC07;P68133;P68138;B7Z6P1;P62739;D2JYH4;A8K3K1;Q5E9B5;P63267;P62736;G8JKX4;A6NL76;B3KW67;Q7Z7J6;A5D7J0;Q58DT9;Q13707	574;575;1802;1803;2935;3169;3170;3972;3973;4051;6343;6344;7514;7515;7516;8054;8055;8056;8158;8159;8846;9914;9915;12651;12652;14980;16807;16808;20179;20180	30	183.39	UniProtKB
262	11	Q06323	Proteasome activator complex subunit 1	51.41	PSME1	A0A384NQ35;A0A0K0K1L8;Q06323;Q6FHU3;Q86SZ9;H0YKK6	84;7843;8829;10003;11328;12850;14391;14392;14466;17069;18249;18362;19067;19928	14	107.89	UniProtKB
2659	11	Q15149	Plectin	6.77	PLEC	Q15149	489;1065;1260;6181;6575;6644;7221;7230;10635;11472;11628;11818;11833;11958;11979;11984;14269;14270;15327;15887;15993;16221;16386;18091;18671;19021;19083	27	0.86	UniProtKB
453	11	Q7Z4W1	L-xylulose reductase	67.21	DCXR	Q7Z4W1;A0A384NY14;J3QL34	1830;1904;3597;5955;7071;7140;12389;12390;15244;15622;17573;17686;18881;18891;18892;18932;18933	17	41.47	UniProtKB
2820	11	Q96FQ6	Protein S100-A16	49.51	S100A16	Q96FQ6	41;1832;4224;4225;8924;10358;10459	7	25.4	UniProtKB
2830	11	Q96LT9	RNA-binding region-containing protein 3	5.22	RNPC3	Q96LT9;X6RLP6	7571;7925;10545	3	1.32	UniProtKB
2696	11	Q99832	T-complex protein 1 subunit eta	45.49	CCT7	Q53HV2;Q99832;Q6IBT3;B7Z7I4;F8WAM2	530;756;958;1680;1996;2206;6182;6387;7710;10634;12775;14505;14732;16070;16071;16336;16647;16944;16966;17541;18519	21	88.46	UniProtKB
2332	12	P01023	Alpha-2-macroglobulin	33.31	A2M	P01023	138;746;1028;1729;2859;3029;3240;5285;5608;6060;6274;6783;7142;7486;7642;7643;10312;11114;11728;12058;12059;12771;13392;14104;14513;14599;14675;15350;15448;15929;15937;16058;16120;16478;17054;17227;17360;18441;19217;19517;19937	41	228.8	UniProtKB
2341	12	P02671	Fibrinogen alpha chain	38.11	FGA	P02671;A0A0S2Z3E8	1101;1313;2882;3032;3122;3391;4555;4556;4682;4683;5082;5129;6014;6015;6038;6247;6571;6572;6916;7529;9574;12192;12388;12525;13376;13448;13757;14076;14077;14152;14304;16366;17912;17913;17914;17964;18544;19002;19051;19135	40	244.56	UniProtKB
2342	12	P02675	Fibrinogen beta chain	45.82	HEL-S-78p;FGB	V9HVY1;P02675;D3DP13;B4E1D3;D6REL8;A6QPX7;F1MAV0;P02676;P02676	696;697;2984;2985;3591;3592;6193;8449;8503;9614;12463;12464;13960;14093;14932;15870;15971;17587;17634	19	63.71	UniProtKB
316	12	P02679	Fibrinogen gamma chain	47.02	FGG;DKFZp779N0926	A0A140VJJ6;P02679;C9JEU5;C9JC84;Q7Z664	790;1604;2092;2398;2978;3766;8803;9894;9895;11886;12552;13796;15039;15040;17793;18137;18305;18467;19866;20114	20	175.61	UniProtKB
2070	13	B4E1B2	Beta-1 metal-binding globulin	79.2		B4E1B2	303;698;1616;2027;2028;2143;2154;2156;2203;2232;2233;2395;2429;2480;2748;2865;2866;2870;3070;3090;3091;3092;3110;3111;3112;3394;3624;3716;3717;3824;3825;3842;5238;5239;6045;6046;7526;7560;7561;7562;7836;8337;8366;8978;9007;9036;9419;9420;9475;9476;9504;9855;9856;10281;10516;10517;12793;12794;13226;13227;13355;13594;15344;15345;15346;15466;15593;15948;15949;16205;16206;16676;16702;16703;16895;1689…	82	323.31	UniProtKB
60	13	P02647	Apolipoprotein A-I	91.39	APOA1	A0A024R3E3;P02647;F8W696;V6F869;V6F9A2;P15497;P15497	421;687;688;689;863;878;879;1359;1646;1648;2788;2789;2790;2814;3114;3115;3428;4451;4452;4453;4599;4600;7311;9618;9661;9706;9707;9971;10284;10285;10286;10621;10622;11626;11627;11788;11789;11790;13723;14009;14010;14107;14108;14109;14246;14247;14262;14263;14345;14346;17246;17247;18319;18630;18631;19071;19072;19073;19143;19144;19726	61	323.31	UniProtKB
266	13	P02649	Apolipoprotein E	87.38	APOE	A0A0S2Z3D5;P02649;A0A346DBY2;J9ZVQ3;H0Y7L5;E9PEV4;E7ERP7;Q6LBZ1;Q0ZCB4;Q03247;Q03247;A7YWR0;A0A140T881	160;852;1043;1044;1272;1373;1952;2297;2298;2299;3081;3082;3740;4244;4475;4496;6108;6109;6627;9823;9886;9993;10136;10233;10234;10572;11183;11184;11469;11613;11760;12151;12152;12374;14526;14527;14851;14852;15565;16786;18321;19027;19101;19643;19771	45	323.31	UniProtKB
2340	13	P02652	Apolipoprotein A-II	74	APOA2	V9GYM3;P02652;V9GYE3;V9GYG9	654;4392;4462;4463;8954;15951;15952;16290;16818;18665	10	323.31	UniProtKB
2099	13	P04114	Apolipoprotein B-100	38.57	APOB	P04114;C0JYY2;E1A689	80;91;145;146;314;1115;1116;1117;1133;1192;1661;1674;1689;1704;1886;2279;2378;2459;2747;2752;2839;2840;2858;2862;3537;3901;3902;3955;4358;4513;4623;4624;4708;5114;5144;5291;5371;5552;5613;5614;5861;5991;6117;6329;6365;6729;7381;7382;7386;7592;7671;7678;7679;7680;7772;7844;7872;8013;8020;8042;8114;8215;8377;8380;8423;8424;8448;8658;8695;8810;8892;9158;9222;9343;9344;9648;9665;9758;9810;9926;10018;…	165	323.31	UniProtKB
2359	13	P05090	Apolipoprotein D	42.33	APOD	P05090;C9JF17	2190;2191;8176;8425;9371;9372;12738;12739;13087;13088;13369;18810;19778	13	189.44	UniProtKB
2365	13	P06727	Apolipoprotein A-IV	85.61	APOA4	P06727	846;847;1123;2770;2771;3577;4255;4348;6711;6728;7809;7810;7811;7812;7964;8506;8507;9357;9762;9763;10039;10169;10231;10232;10526;11160;11365;11366;11928;11929;12122;12811;14244;14245;14378;14379;14540;15173;15182;15229;15230;15573;15574;15999;16000;16004;17520;17724;17725;18320;18646;18843	52	323.31	UniProtKB
443	13	P10909	Clusterin	64.14	CLU	P10909;A0A384NKS6;H0YLK8	1076;1587;1588;1589;2214;3606;3607;3751;3752;3940;3941;3942;3960;3961;3965;4128;4129;4130;4410;4411;5306;5515;5516;5517;7823;7824;9050;9051;9393;9517;9518;9640;9641;9752;10071;10072;10073;11646;11936;12512;13362;13363;14186;14187;14528;14637;14938;14939;15124;15125;15766;17461;17462;17488;17489;17490;17599;18183;19410;19411;19412;20156;20305;20306	64	323.31	UniProtKB
2021	13	P55058	Phospholipid transfer protein	20.28	PLTP	P55058;B3KUE5;Q53H91	971;1796;5439;6623;16573;17203;17575	7	31.99	UniProtKB
2630	13	Q12829	Ras-related protein Rab-40B	13.31	RAB40B	Q12829;H0YFJ5	15330;19672;19745	3	0.75	UniProtKB
2065	13	Q92485	Acid sphingomyelinase-like phosphodiesterase 3b	25.71	SMPDL3B	Q92485;B4DW34;B4DEC6	3890;3891;7690;10161;17827;18533;19563;19645	8	24.18	UniProtKB
2292	14	O00764	Pyridoxal kinase	76.92	HEL-S-1a;PDXK	V9HWC3;O00764;F2Z2Y4;Q0II59	1261;2586;2765;4097;6843;8043;9219;9548;11382;12211;13343;15112;17951;18850;18897;19510	16	196.37	UniProtKB
2320	14	P00338	L-lactate dehydrogenase A chain	51.51	HEL-S-133P;LDHA	V9HWB9;P00338;B4DJI1;P19858	1693;2775;2776;3062;3410;5369;6097;8816;12066;14489;14841;14842;15235;15298;17457;18510;18556;18557;19347;19348	20	60	UniProtKB
2350	14	P04066	Tissue alpha-L-fucosidase	24.68	FUCA1	P04066;Q2KIM0	2517;2944;2945;3280;3281;5295;8697;12979;13106;17704;19705;19963;20326	13	53.9	UniProtKB
310	14	P05067	Amyloid-beta precursor protein	29.09	APP	A0A218KGR2;A0A140VJC8;P05067;B4DJT9;A0A0A0MRG2;E9PG40;B4DGD0;H7C0V9;B4DM00;B4DMD5	1829;2157;2158;4465;4676;5120;7606;8601;9740;11377;11378;12365;12694;14510;16393;16627;17260;18256;18257;18258;18327;19779	22	301.34	UniProtKB
359	14	P07339	Cathepsin D	48.3	HEL-S-130P;CTSD	A0A1B0GV23;A0A1B0GVD5;A0A1B0GWE8;V9HWI3;P07339;A0A1B0GW44;A0A1B0GVP3;A0A1B0GU92;A0A1B0GU03;C9JH19;H7C469;F1MMR6;Q9BGU5	735;3036;3748;5245;7228;8594;10618;11783;11998;14712;15212;17585;17586;18438;18439;19203;20239;20371	18	119.63	UniProtKB
11	14	P07602	Prosaposin	75.57	PSAP	A0A024QZQ2;P07602;C9JIZ6;Q59EN5;B4DEK5;P26779;F1MXP8;A1L555;A0A140T8C6	2108;2502;2503;2977;2992;3377;3378;3879;3880;3921;3922;3980;3981;4332;4333;5083;6003;6098;6897;6898;7263;7284;7948;9348;10230;11419;12055;12056;12323;13621;13622;13623;13697;13939;13995;14308;15497;16128;16129;16924	40	323.31	UniProtKB
145	14	P07686	Beta-hexosaminidase subunit beta	32.91	HEXB	A0A024RAJ6;P07686;Q5URX0;H0Y9B6	1253;2283;2887;2958;2959;3968;6131;6303;6947;6998;9301;9760;12749;19669;20356	15	10.37	UniProtKB
59	14	P07858	Cathepsin B	41.89	CTSB	B4DL49;A8K2H4;A0A024R374;P07858;B4DMY4;B3KUJ8;R4GMQ5;P07688	2615;3056;4481;4482;6800;7654;7753;7754;9849;11422;15791;17015;17016;18903;18904	15	46.3	UniProtKB
2398	14	P0DUB6	Alpha-amylase 1A	85.91	AMY1A	P0DUB6;P0DTE8;P0DTE7;B7ZMD7;Q6NSB3	676;758;1118;2116;2175;2457;3306;5081;6127;6128;6275;6276;7474;7686;7767;8365;8910;8914;8915;8916;9617;10262;11735;11736;11737;12250;12317;12708;13666;13676;13743;14209;15735;15736;15966;15967;16446;16447;17219;17220;17768;18926;19247;19716;19761;19920;20198	47	323.31	UniProtKB
75	14	P15289	Arylsulfatase A	19.13	DKFZp686G12235;ARSA	A0A384NPS2;A0A0S2Z373;Q63HL5;A0A0C4DFZ2;A0A024R509;P15289;A0A0S2Z309;A0A223PQI9;B4DVI5	95;1307;6189;6218;7064;7231;12454;20145	8	17.68	UniProtKB
158	14	P15586	N-acetylglucosamine-6-sulfatase	20.47	DKFZp686E12166;GNS	B4DTT0;Q7Z3X3;H7C3P4;A8K6V6;A0A024RBC5;F6S8M0;B4E284;P15586;H0YFA9;F5H4C6	524;8440;12947;13147;15492;17287;17288;17659;19735;20103	10	18.26	UniProtKB
445	14	P17066	Heat shock 70 kDa protein 6	20.06	HSPA6	Q53FC7;B3KSM6;B2R6X5;A0A384NKX5;P17066;B4DHP5	1366;1622;3006;5169;8096;8688;11166;11167;11758;16613;17840;18296	12	15.89	UniProtKB
296	14	P28066	Proteasome subunit alpha type-5	52.28	PSMA5	Q5U0A0;A0A109NGN6;P28066	741;3652;3653;7135;8726;8762;10112;11331;15022;15609;16493;17458	12	46.21	UniProtKB
2040	14	P28799	Progranulin	29.34	GRN	B4DJI2;P28799;K7EKL3;K7EQ05;B4E1G5	1218;1755;2034;2107;3535;5107;6135;6909;6910;6911;7007;7262;11417;14144;15386;16410;19631	17	28.58	UniProtKB
133	14	P36222	Chitinase-3-like protein 1	68.15	CHI3L1	A0A024R969;P36222	386;2761;2762;3488;4325;5559;5560;5711;6721;6722;6801;7060;8221;8563;10142;12105;14148;14329;14330;14920;15204;15651;15652;15989;15990;16727;16728;17138;17241;17242;17494;17495;19097;19277	34	323.31	UniProtKB
2505	14	P40925	Malate dehydrogenase	59.88	HEL-S-32;MDH1	V9HWF2;P40925;A0A5K1VW95;B9A041;B8ZZ51	703;825;2804;2877;2878;3282;3283;4082;4278;4359;4709;4710;5828;5829;6085;7915;9028;9339;10270;10271;11803;12350;13619;15341;16346;16347;16707;18625	28	323.31	UniProtKB
312	14	P54802	Alpha-N-acetylglucosaminidase	25.17	NAGLU;ufHSD2	P54802;A0A140VJE4;Q14769	23;589;891;1841;4121;5471;6043;6044;6986;10701;13932;14396;15628;19861;19982	15	11.89	UniProtKB
2597	14	P80303	Nucleobindin-2	83.33	NUCB2;Nucb2	P80303;E9PKG6;Q2L696;A0A2R8Y6G7;E9PLR0;E9PLE9;Q0IIH5	155;156;157;235;261;262;851;3063;3703;3866;3867;4081;4135;5112;5132;5133;7881;7882;9057;9635;9954;10059;10282;10283;11544;11545;11759;12184;12185;12186;12560;12667;12895;12896;14046;14145;14146;14728;14729;14730;17106;17395;17396;18949;19065;19066;19573;19574;19890;19891	50	323.31	UniProtKB
2610	14	Q02818	Nucleobindin-1	72.89	NUCB1	Q02818;A8K7Q1;Q53GX6;B4DZX0;Q0P569;H7BZI1;C9JKZ2	862;1214;2786;2787;2822;3464;3690;3691;3692;3859;4078;4079;4131;4253;4254;5110;5111;5266;5352;5353;5354;7528;9063;9320;10672;11432;11465;11466;11467;11794;12182;12183;12324;12893;12894;14049;14940;14953;14954;15268;15273;15274;17104;17105;17395;17396;18978;18979;19572;19888;19889;20078;20079;20080	54	323.31	UniProtKB
2697	14	Q53HV6	Epididymal secretory protein E1	67.55	NPC2	Q53HV6;J3KMY5;A0A024R6C0;G3V3E8;E7EMS2;B4DV10;G3V3D1;P61916;G3V2V8;B2R4S5;H0YIZ1	1910;2393;2394;2769;4773;14958;15611;15720;15721;18031;18032	11	105.16	UniProtKB
1936	14	Q99538	Legumain	35.8	LGMN	B7Z4S8;Q6I9U9;Q53XC6;A8K669;Q99538;B7Z4A4;Q96CY7	1596;3422;3423;4558;4559;6008;7465;7507;8817;8977;9252;9323;11318;11771;14375;18920;18921	17	118.81	UniProtKB
2049	14	Q9HB40	Retinoid-inducible serine carboxypeptidase	28.98	SCPEP1	B4DP22;Q9HB40	430;592;1132;2347;2348;2784;3567;3568;6416;12286;16049;16826;18081;18082	14	150.57	UniProtKB
2720	14	Q9UBR2	Cathepsin Z	17.16	CTSZ	Q5U000;Q9UBR2;P05689;F1MW68	6838;8826;8827;13601;18425;18426	6	9.25	UniProtKB
2879	14	Q9UHL4	Dipeptidyl peptidase 2	24.39	DPP7	Q9UHL4;Q59EM4	1470;3353;3354;5504;6291;9291;11192;12244;14897;16130	10	10.21	UniProtKB
1841	23	O43493	Trans-Golgi network integral membrane protein 2	21.51	TGOLN2	A0A5H1ZRP2;A0A5F9UY30;O43493	1413;2536;2569;15664;15665;15666;16437;16438	8	79.53	UniProtKB
2304	23	O43852	Calumenin	45.08	CALU	O43852;Q6IAW5;B3KQF5	4432;7463;7786;11896;12344;17092;18500;19678	8	168.18	UniProtKB
2308	23	O60547	GDP-mannose 4,6 dehydratase	56.18	GMDS	O60547;B2R9X3	3727;4345;4646;5905;5959;7218;7219;7869;8098;8527;8881;13371;13596;15635;16553;17377;18085;19040;19041;20364	20	34.51	UniProtKB
2322	23	P00441	Superoxide dismutase	86.36	SOD1;HEL-S-44	P00441;V9HWC9;H7BYH4	1764;4549;6634;7607;9666;17551;17552;17553	8	306.25	UniProtKB
2335	23	P01133	Pro-epidermal growth factor	34.13	EGF	P01133;A0A494C018	274;339;1030;2094;2106;3610;4366;5915;6306;7468;7825;7889;8130;8372;8607;8860;8920;10131;10132;10257;10333;10334;11539;13410;13748;14613;14614;14964;15050;15051;15376;15969;16959;17378;19477;19478;19670;19775;20173	39	323.31	UniProtKB
2337	23	P01833	Polymeric immunoglobulin receptor	70.81	PIGR	P01833	73;74;210;211;212;231;232;233;544;545;546;782;783;1217;1607;1747;1748;2085;2188;2189;2324;2325;2533;2534;2535;3046;3349;3350;3601;3889;4543;5416;5417;5732;5733;6187;6188;6628;6993;6994;7081;7082;7083;7586;8067;8250;8251;8252;8499;8926;9049;9374;9650;9902;9903;10062;10063;11691;11692;12168;12169;12804;12805;13737;14088;14089;14099;14100;14101;14600;14601;14602;14896;15867;15868;16304;16305;16324;1…	96	323.31	UniProtKB
128	23	P07237	Protein disulfide-isomerase	79.33	P4HB	A0A024R8S5;P07237;B4DNL5;B4DUA5;H7BZ94;B4DLN6;P05307;A6H7J6;B4DJS0	72;398;905;3446;3447;5145;5240;5301;5448;7483;7909;8163;8210;8214;8656;9498;9732;10480;10481;10507;12361;12362;12925;12926;13304;13739;14062;14063;14275;15205;16233;16756;16757;17210;17211;17243;17434;17910;18200;18514;20038;20196;20197	43	323.31	UniProtKB
2402	23	P11021	Endoplasmic reticulum chaperone BiP	50.92	HEL-S-89n;HSPA5	V9HWB4;P11021;Q0VCX2;F1N614;B4DEF7	839;1789;2329;3687;4144;5481;7828;7870;7895;8093;8095;8467;8689;8707;9259;9479;10349;10350;11919;12518;12519;12757;12900;13009;13399;13400;13919;15449;17089;17404;17991;18719;18720;18902;19271;19576	36	264.09	UniProtKB
2416	23	P14625	Endoplasmin	38.85	TRA1;HEL-S-125m;HSP90B1	Q5CAQ5;V9HWP2;P14625;Q29092;B4DHT9;B4DU71;Q59FC6	1273;1274;2692;2693;3467;3693;3821;3837;3838;4187;4188;4560;4690;5178;5604;6548;6549;7180;7220;8150;8861;9044;10266;10370;10470;13217;15787;15796;15872;16979;16980;17102	32	197.89	UniProtKB
2464	23	P27797	Calreticulin	50.36	HEL-S-99n;CALR	Q53G71;V9HW88;P27797;B4DHR1;K7EJB9;B4E2Y9	2109;4430;5891;5892;6618;7078;7279;7401;7804;8148;9572;9573;13629;14170;15438;15779;18521;18522	18	79.08	UniProtKB
2014	23	P30101	Protein disulfide-isomerase A3	61.98	HEL-S-269;PDIA3	B3KQT9;V9HVY3;P30101;B3KQT2;B4DDM1	148;2492;2876;3570;4261;5182;5380;5419;5486;5846;5847;6150;7930;9107;9514;9757;11355;11755;12329;13860;13861;15580;16868;16869;17149;17869;18202;20034;20097	29	243.69	UniProtKB
2489	23	P33908	Mannosyl-oligosaccharide 1,2-alpha-mannosidase IA-alpha-mannosidase	13.78	MAN1A1	P33908	4390;4630;4692;5244;5974;6209;6606;18133	8	9.58	UniProtKB
136	23	P34741	Syndecan-2	14.93	SDC2	E5RJB8;E5RHU3;E7ESK6;E9PBI9;B7Z5H2;B4DQ56;A0A024R9D1;P34741	7540;9366;9367;18503	4	14.57	UniProtKB
357	23	P49908	Selenoprotein P	14.7	SEPP1	A0A182DWH7;P49908	2103;2104;2963;2964;10582;11453;14468;15253;19166	9	13.37	UniProtKB
1906	23	P61026	Ras-related protein Rab-10	44	RAB10	A6QLS9;P61026;Q53T70;Q1RMR4	518;1187;5289;9223;11105;13050;13051;15620;17888	9	15.44	UniProtKB
2563	23	P61769	Beta-2-microglobulin	80.67	B2M	P61769;A6XMH4;B4E0X1;A6XMH5;F5H6I0;A6XND9	3385;7489;7876;7877;8490;8491;8780;12974;16234;16235;16236;17660;17661;18290;18291;18292;18950;18951	18	323.31	UniProtKB
1857	23	Q13443	Disintegrin and metalloproteinase domain-containing protein 9	5.49	ADAM9	F8WC54;A0AVL1;Q13443;C9J6H5;C9JPM3;F1MZJ5	3853;12332;13122;14830	4	4.18	UniProtKB
2661	23	Q15293	Reticulocalbin-1	28.4	RCN1;HEL-S-84	Q15293;V9HW95;Q5J7V8	42;4431;8757;11895;20012	5	11.09	UniProtKB
285	23	Q8NBJ7	Inactive C-alpha-formylglycine-generating enzyme 2	30.23	SUMF2;DKFZP566I1024	Q8NBJ7;A0A0S2Z5Q3;J3KQJ1;A0A384ME15;A0A494C1B1;A8MXB9;A0A024RDK8;B4DLK7;A0A0S2Z548;C9JL30;H7C3B2;C9J660;J3QT17;B4DQ27;E9PBT8;Q75LP3;F8WA42;A0A0S2Z5C4	1976;4493;5475;5972;11454;12456;14461	7	13.09	UniProtKB
459	23	Q9BXJ1	Complement C1q tumor necrosis factor-related protein 1	28.47	C1QTNF1	A8K7L9;A0A3B0J271;Q9BXJ1;A0A0C4DFP7	2115;4424;6616;6952;13787;20214	6	6.42	UniProtKB
2859	23	Q9HBR0	Putative sodium-coupled neutral amino acid transporter 10	11.35	SLC38A10	Q9HBR0	588;1228;2836;5954;6192;9896;10604;10624;13841;14544;14709	11	9.86	UniProtKB
216	23	Q9Y4L1	Hypoxia up-regulated protein 1	23.92	HYOU1	A0A087X054;A0A384P5T6;A0A494C039;Q9Y4L1;B7Z2N4;B3KXH0;B7Z766;E9PJ21;Q05D91;A0A087WWI4;Q6IN67;K7EQK2	332;512;1816;2380;2390;4691;7107;9716;11423;12263;12741;13848;17452;17924;18593;19048;19925	17	18.71	UniProtKB
28	24	A0A024R172	15-oxoprostaglandin 13-reductaseH-dependent alkenal/one oxidoreductase	27.36	LTB4DH	A0A024R172	3755;7310;10528;12369;15068;17751;17752;17896;17897;19469	10	50.67	UniProtKB
233	24	A0A0A6YY99	Protein TNFSF12-TNFSF13	22.73	TNFSF12-TNFSF13;TNFSF13;hCG_2045906	A0A0A6YY99;K7EJ28;Q6U6I7;Q2QBA2;B3KR02;Q8NFH7;Q6FGR7;Q6FGN4;O75888;A0A0U5EM56	857;3811;6610;6879;11375;14969	6	4.34	UniProtKB
2042	24	B4DJQ8	Cathepsin C	20.4	CTSC	B4DJQ8;P53634;H0YCY8;Q864S1;Q3ZCJ8;F1N455	3304;8225;9570;12251;13609;13674;13675;13768;18484;19546	10	46.3	UniProtKB
2437	24	P21399	Cytoplasmic aconitate hydratase	58.04	HEL60;ACO1;IRP1	V9HWB7;P21399;Q9HBB2;Q59FI0	1213;1677;1766;1834;2446;2455;2739;3711;4406;5300;5827;6154;6692;6751;6828;7019;7782;8101;8987;9019;9431;9960;10174;12852;12927;13065;13382;13383;13897;15910;16248;16252;17974;17975;17976;18162;18789;19667;20113;20125;20199;20266	42	106.89	UniProtKB
2451	24	P25774	Cathepsin S	35.35	CTSS	P25774;U3KQE7;P25326	3574;6006;6310;6311;6787;7500;8273;12167;13508;15058;19016;20255;20256	13	20.78	UniProtKB
2452	24	P25786	Proteasome subunit alpha type-1	60.08	PSMA1;HEL-S-275	P25786;V9HW55;F5GX11	1088;1320;2815;4629;5832;7473;8037;8971;10608;12166;13652;13986;14129;15985;17705	15	98.87	UniProtKB
2474	24	P30043	Flavin reductase	45.15	HEL-S-10;BLVRB	V9HWI1;P30043;M0R192;A0A2R8YEP4;A0A2R8Y7Y9;M0QZL1	2153;3149;11486;12878;13113;17865;18610;19007	8	15.23	UniProtKB
168	24	P47895	Aldehyde dehydrogenase family 1 member A3	46.48	ALDH1A3;DKFZp686G1675	A0A024RC95;P47895;H0Y2X5;Q7Z3A2;B4DYU3;B2R5T2;P40108;P42041	1206;1786;3743;4167;4436;5207;5407;6555;6882;6883;7687;7688;7701;7913;9469;9977;10709;14047;15036;15144;15843;15844;17073;18401;18402;19331;19911	27	58.34	UniProtKB
438	24	P51884	Lumican	26.92	LUM	Q53FV4;A0A384N669;P51884	5528;8220;10525;13095;16036;16037;16052;16726	8	31.45	UniProtKB
151	24	P61020	Ras-related protein Rab-5B	53.49	RAB5B	P61020;A0A024RB09;Q6FI54	5276;7094;12092;12744;13913;13914;15582;16913;19991	9	15.5	UniProtKB
53	24	P61313	60S ribosomal protein L15	30.88	RPL15	A0A024R2Q4;P61313;B4DLP4;A0A2R8YEM3;E7EQV9;E7EX53;A0A2R8Y738;E7ENU7	870;5977;5978;13358;13546;13547;14139;15113;16141;16142	10	12.73	UniProtKB
1867	24	P62753	40S ribosomal protein S6	45.78	RPS6	Q96DV6;A2A3R6;P62753;A2A3R5	2621;8532;9129;9304;10105;10339;11118;12314;12315;12527;13124	11	138.92	UniProtKB
1994	24	Q01459	Di-N-acetylchitobiase	24.42	CTBS	B4DQ98;B2RBF5;Q01459;B3KQS3	1612;1613;1744;2603;4644;7357;14525;17729	8	11.95	UniProtKB
160	24	Q02878	60S ribosomal protein L6	39.93	RPL6	Q8TBK5;Q8N5Z7;A0A024RBK3;Q9HBB3;Q02878;B2R4K7;B4DRX3	777;1782;5836;7452;7453;7511;7793;7794;16684;16685;17261;18683;18684;20360;20361	15	195.83	UniProtKB
368	24	Q10471	Polypeptide N-acetylgalactosaminyltransferase 2	16.81	GALNT2	A0A1L7NY50;A0A1L7NY41;Q10471;G3V1S6;B7Z6K2	54;3917;7609;9056;13130;13644;14266;15756	8	11.66	UniProtKB
2273	24	Q14152	Eukaryotic translation initiation factor 3 subunit A	18.23	eIF3a;EIF3A	J9R021;Q14152;Q24JU4;Q7Z5T5;Q6P1R0;Q05BS0;Q3B770	509;3608;3654;3801;4148;8001;8278;8279;8728;9159;10051;10156;10620;11121;12551;13261;13398;13728;14532;14628;14883;14989;15372;16039;18324;19003	26	11.43	UniProtKB
448	24	Q14376	UDP-glucose 4-epimerase	52.01	GALE	A0A384NL38;Q14376;Q5QPP4;Q5QPP1;Q5QPP3;A0A024RAB7	1814;3403;3519;3520;3756;6208;8887;12320;14936;15248;15957;16677;18962;19044;19729	15	323.31	UniProtKB
2653	24	Q14571	Inositol 1,4,5-trisphosphate receptor type 2	2.89	ITPR2	Q14571	869;3109;8604;13867;14117;14182;19922;20210	8	3.64	UniProtKB
2670	24	Q16651	Prostasin	11.66	PRSS8	Q16651	10139;13419;19253	3	142.56	UniProtKB
2244	24	Q8IX03	Protein KIBRA	4.04	WWC1	H0YBE8;H3BLZ3;Q8IX03;B3KX05;Q8IUQ3	2908;4408;19781;19782	4	0.81	UniProtKB
2010	24	Q8NBJ4	Golgi membrane protein 1	44.89	GOLPH2;GOLM1	B3KNK9;Q8NBJ4	2921;3199;4444;4480;6734;9377;10464;11446;11570;11630;13054;14506;14695;16667;18829	15	149.18	UniProtKB
153	25	P12272	Parathyroid hormone-related protein	64.41	PTHLH	Q53XY9;A0A024RB29;P12272;F5GZD9;F5H485;P58073	1721;1881;1882;1883;5299;5347;13034;14957;15370;20126;20127;20128	12	323.31	UniProtKB
252	26	A0A0G2JNL3	Mucin-4	16.14		A0A0G2JNL3;A0A0G2JRA1;A0A0G2JQJ2;A0A0G2JQT8;A0A0G2JSB1;A0A0G2JQC6	2030;2069;2920;5480;5598;5599;5728;7059;7164;7165;7818;7995;8700;9979;10259;10260;12181;12886;14280;15176;15322;15532;15727;16046;16556;16922;17876;19713;20211	29	150.22	UniProtKB
278	26	A0A0S2Z4G4	Tropomyosin 3 isoform 1	84.27	DKFZp686J1372;TPM3	A0A0S2Z4G4;B2RDE1;Q5HYB6;A0A087WWU8;Q8NAG3;D6R904	406;596;597;1020;1363;1364;2152;2215;3468;4311;4419;4420;7362;8297;8298;8455;8456;8485;8486;9241;9242;9349;9350;9808;9809;9983;11241;12061;12062;12063;12392;12550;14905;15015;17047;17283;20240	37	323.31	UniProtKB
2257	26	H7BYY1	Tropomyosin 1	73.79	TPM1	H7BYY1;Q1ZYL5;F5H7S3;B7Z596;B7Z722;D9YZV7;H0YKJ4;H0YK48;A0A494BZZ2;Q59GR8	425;650;651;1305;3468;4577;4578;7361;8321;8455;8456;9351;9808;9809;9983;12064;12065;14293;15015;15834;16136;18095	22	67.17	UniProtKB
2287	26	O00299	Chloride intracellular channel protein 1	65.56	CLIC1	O00299;Q5SRT3;Q53FB0	378;1025;1026;3646;5630;6171;6172;7172;7173;8002;9660;10296;10297;13484;13485;18706;18707;20120;20121	19	189.34	UniProtKB
2297	26	O14745	Na/H exchange regulatory cofactor NHE-RF1/H exchanger	74.02	SLC9A3R1	O14745;B2R6A3;B3KSV9;J3QRP6	612;613;1247;1284;1285;3451;3508;6773;8767;9163;9378;10268;11222;11223;11225;11226;12012;12036;12037;14149;14901;15291;15351;15980;16668;16669	26	288.52	UniProtKB
2181	26	P15311	Ezrin	68.43	EZR;HEL-S-105;EZR-ROS1	Q6NUR7;E7EQR4;P15311;V9HW42;B2R6J2;B7Z5V2;B7Z437;J7M2B1	447;831;841;1079;1080;1081;1220;1221;1286;1287;2973;3069;3536;4067;4068;4267;4374;4648;5326;5327;5837;5838;5902;6676;7009;7709;7979;8284;8488;8945;9052;9079;9080;9399;10083;10453;10454;11500;11501;11935;13107;13108;13922;13923;14307;14310;14337;14338;14504;14537;15028;15033;15797;16342;17255;17513;18898;19126;19127;19406	60	323.31	UniProtKB
2454	26	P26038	Moesin	70.88	MSN;HEL70	P26038;V9HWC0;Q2HJ49	842;968;969;970;1106;1107;1108;1155;1220;1221;1317;1318;1319;1325;1326;1330;3061;3516;4066;4501;4518;4550;5837;5838;5903;6168;6677;7886;7979;8489;8564;8972;8973;9087;9088;9399;9508;9526;10083;10562;11370;13107;13108;13769;13979;14243;14310;14404;14539;14892;14893;15033;15795;16916;16917;17513;17695;18730;19223;19406;19938	61	323.31	UniProtKB
1955	26	P35241	Radixin	53.17	RDX	B0YJ88;P35241;A0A2R8Y5S7;A0A2R8Y7M3;B7Z2S7	466;467;963;1220;1221;1306;3913;4066;4145;4374;5837;5838;6678;7240;7707;7708;7886;7979;8461;8962;9079;9080;9257;9399;9448;9527;10083;10561;11897;13107;13108;13387;13839;14172;14310;14352;14538;15033;15527;17513;17711;19406;19943	43	38.75	UniProtKB
1089	27	A0A5C2GDN4	IGH + IGL c220_light_IGKV4-1_IGKJ1	23.01		A0A5C2GDN4	13699;13701;17115;17123	4	68.25	UniProtKB
2439	33	P22079	Lactoperoxidase	70.37	LPO	P22079;F5H386;B4E1M1	473;474;578;579;1419;1420;1421;2035;2211;2484;2485;2504;2561;3039;3407;4440;5336;8034;8558;8771;9230;9884;10110;10111;10573;10697;11384;11385;11987;12606;12607;12753;12980;13004;13005;13138;13139;14366;14367;14368;14443;16005;16102;16902;16903;16915;17356;18471;18472;18987;19091;19675;19694	53	323.31	UniProtKB
2878	33	Q9UHD0	Interleukin-19	44.07	IL19	Q9UHD0	2140;2141;8571;9245;13029;13211;13212;18562	8	131.1	UniProtKB
2533	34	P50591	Tumor necrosis factor ligand superfamily member 10	36.65	TNFSF10	P50591;Q6IBA9;A0A0U5EM55	5576;5577;8397;9234;12972;14431;14514;15718;16263;17750;18059;20279	12	186.47	UniProtKB
39	34	P53396	ATP-citrate synthase-lyase	57.58	ACLY;ACLY variant protein	A0A024R1T9;Q4LE36;P53396;A0A024R1Y2;Q8N9C4	481;598;796;820;864;2547;3414;3490;3587;3759;3929;3930;5333;5360;5914;6230;6405;6802;7174;7440;7503;8007;8008;8233;9192;9397;10214;10235;10236;10445;11169;11213;11214;11904;12268;12506;12854;13273;13379;13758;14147;14972;15371;15712;15877;16203;16204;16642;16643;16927;16928;17276;17277;17327;17807;18198;18661;19053;19385;20189	60	323.31	UniProtKB
1971	34	Q02809	Procollagen-lysine,2-oxoglutarate 5-dioxygenase 1	47.59	PLOD1	B2R5M9;Q02809;B4DGN8;B4DHT1	961;1339;5454;5470;7248;7580;7916;7928;7929;8429;8443;9175;10054;10758;10759;11881;11978;12053;12259;13168;13279;13280;13614;14487;15342;15522;15523;16395;17821;18489	30	102.26	UniProtKB
3	36	Q9NZH0	G-protein coupled receptor family C group 5 member B	14.89	GPRC5B	B7Z2X6;B7Z440;B7Z2G0;B7Z9M4;A0A024QYX2;B7Z831;Q9NZH0;Q1JPD9	532;1956;4579;12669;16269	5	230.17	UniProtKB
2027	43	B3VMW0	Lactotransferrin	91.7		B3VMW0;Q5EK51	215;216;1380;1381;1987;1988;1989;2071;2073;2086;2087;2119;2120;2121;2151;2176;2230;2231;2276;2277;2396;2439;2477;2478;2479;2766;2856;2857;2867;2868;3093;3094;3095;3136;3137;3360;3361;3362;3603;3604;3605;4563;4564;4565;5226;5227;5243;5303;5304;5305;5337;5345;5346;5388;5389;5588;5589;5590;6058;6059;6234;6235;6236;6769;6770;6771;6805;7820;7821;7822;9003;9005;9006;9145;9146;9421;9423;9424;9477;9486;9…	159	323.31	UniProtKB
2245	43	H0YCU0	Chordin-like protein 2	45.05	CHRDL2	H0YCU0	7003;7004;11451;14561;14562;15183;16047	7	323.31	UniProtKB
2289	43	O00391	Sulfhydryl oxidase 1	50.74	QSOX1;BPGF-1	O00391;A0A140VKE5;Q13876	123;677;838;895;2456;3193;3340;4127;4667;4756;5297;5298;5568;6249;7246;7724;7893;8427;8885;9580;9708;9987;12215;12908;12909;13013;13014;13015;13136;13298;13300;14926;14927;15241;15242;15337;15338;15660;15661;16905;18480;18481;18811;18812;19023	45	323.31	UniProtKB
2348	43	P03950	Angiogenin	59.18	RAA1;ANG	W0UV28;P03950	704;2425;2620;6641;13670;13671;16462;19844;20261	9	24.7	UniProtKB
2426	43	P18065	Insulin-like growth factor-binding protein 2	75.69	IGFBP2	P18065;C9JMY1;P13384;Q59FF1	2192;2288;2320;4124;4125;4400;6030;6067;6213;7331;7355;7356;8585;9654;10000;10456;10457;11640;12632;12689;12690;14406;14917;15733;15734;17633	26	323.31	UniProtKB
2490	43	P34096	Ribonuclease 4	50.34	RAB1;RNASE4	Q53XB4;P34096	9370;12609;12610;14159;14160;15256;15833;19479;19846	9	70.63	UniProtKB
1963	43	P61626	Lysozyme C	87.16	LYZ	B2R4C5;P61626	1712;1713;1714;1933;1934;2052;2053;2202;3042;3043;3346;6361;6362;6363;10215;10216;10217;14879;15052;15053;15257;16587;16588;17478;17654;17655;18363;19513;19514;19652;19653;20332;20333;20334	34	323.31	UniProtKB
2770	43	Q6WN34	Chordin-like protein 2	62.94	CHRDL2;FKSG37;DKFZp586N2124	Q6WN34;B4E311;Q9BZ90;A0A087WZH6;Q9UG17;Q6WN33	209;295;499;500;1374;1375;2015;2186;2239;2264;2265;5188;6321;6322;7499;7760;7761;8933;9430;10277;10594;13953;14948;15277;18030;18874;18875;19226;19231;19232;19233;20236	32	323.31	UniProtKB
2854	43	Q9H444	Charged multivesicular body protein 4b	27.68	CHMP4B	Q9H444	97;3512;9207;11619;14276;19884	6	107.65	UniProtKB
2871	43	Q9NYQ8	Protocadherin Fat 2	11.98	FAT2	Q9NYQ8	347;940;1400;1637;1746;2524;3052;3305;5197;5638;5645;5805;6396;7080;7292;7304;8212;8552;8580;9188;9402;9662;10015;10575;11207;11746;11791;11983;15768;16230;16509;17205;17433;18035;18136;18414;19029;19030;19158;19537;19923	41	48.62	UniProtKB
1874	47	A2KBC6	Anti-FactorVIII scFv	41.6		A2KBC6;A2KBC8;A2KBC7;A2KBC5;A2KBC4;A2KBC3;A2KBC2;A2KBC0;A2KBB9	364;1564;3018;4833;5655;10942;13561;17115	8	323.31	UniProtKB
2255	47	H3BTH8	Hyaluronan and proteoglycan link protein 3	59.72	HAPLN3	H3BTH8;A0A024RC58;Q96S86;A8K7T8;H3BRY4;H3BT26	2024;2059;3444;7184;7534;11720;11905;12195;12240;12241;13962;14465;15624;15625;18476;18502;19610;19611;19739;19776;19897;20185;20201;20220	24	56.41	UniProtKB
362	47	P06858	Lipoprotein lipase	51.37	LPL	B3KRV7;Q53HW6;A8K2M5;A0A1B1RVA9;P06858;Q6IAV0;B7Z4C6;Q71UV2	1288;1289;2173;2174;2225;2226;2450;3471;3472;4393;5376;6386;6430;6431;6556;6557;8671;8672;8673;11782;11975;11976;12054;14918;14942;15861;15862;16370;17143;18366;18532;18969	32	323.31	UniProtKB
446	47	P11413	Glucose-6-phosphate 1-dehydrogenase	25.83	G6PD	A8K8D9;A0A384NL00;P11413;Q2VF42;Q2Q9H2;Q2Q9B7;B4DYA7;A0A4P8W0G4	446;2918;6781;6782;7229;8136;9255;10548;11396;11953;13509;13625;15433;19068	14	17.88	UniProtKB
2544	47	P54136	Arginine--tRNA ligase	23.03	RARS	P54136;B4DXW6	3874;5258;6177;8243;8855;9751;11176;11240;11528;12366;12611;13281;16157;16608;18622	15	16.59	UniProtKB
2587	47	P63261	Actin	94.93	ACTG1	P63258;P63261;B4E3A4;B4DVQ0;I3L3I0;I3L1U9	574;575;1802;1803;2040;2041;2180;2607;2935;2936;2953;3169;3170;3644;3645;3972;3973;4051;4074;4083;7237;7238;7514;7515;7516;8054;8055;8056;8158;8159;8300;8846;9029;9866;9867;9914;9915;12651;12652;12729;14039;14040;14980;16807;16808;17818;18128;18129;18130;20250	50	323.31	UniProtKB
2645	47	Q14195	Dihydropyrimidinase-related protein 3	61.4	DPYSL3	Q8IXW6;Q14195;A0A140VK07;Q6DEN2	85;740;808;2990;5377;5961;6682;6688;7919;8334;8590;8591;8592;8717;8719;8752;8801;9365;12291;12338;12553;12704;12705;12706;13035;13202;14035;14036;14177;15281;15282;16240;18925	33	323.31	UniProtKB
2722	47	Q5VTE0	Putative elongation factor 1-alpha-like 3	70.13	EEF1A1P5;EEF1A1;EEF1A1L14;EEF1A2	Q5VTE0;A0A4D5RAC7;Q6IPN6;Q6IPS9;P68104;P68103;Q53HQ7;Q53HR5;Q6IPT9;Q53GA1;Q53G85;Q53HM9;A8K9C4;A0A4D5RAC9;A0A087WVQ9;Q53GE9;A0A4D5RA52;A0A4D5RA76;E1B9F6;A0A4D5RA98;A0A4D5RBG5;A0A4D5RAN2;A0A4D5RAE2;Q96RE1;A0A087WV01;Q9H2I7;B4DV42;B4DNE0;Q53HR1;A0A4D5RA61;G3N0P6;Q9NZS6;O18787;Q504Z0;A0A4D5RBI9;Q32PH8;Q05639;A0A4D5RAF1;A0A2U3TZH3;B4E2C5;Q6P4C9;Q16577;G3N2F0;Q862J5;Q862L7;E1B7J1	2519;3843;5073;5074;5212;5213;5277;7983;7984;8026;9215;9216;9292;11439;13001;13282;14323;14668;14669;15679;16645;16646;16679;17244;17245;17300;17301;18331;19840;19873;19874;20378	32	323.31	UniProtKB
2769	47	Q6UXI9	Nephronectin	26.19	NPNT	Q6UXI9;D6RH31	6047;6048;6049;6292;6293;7404;9181;12095;14228;14474;14475;14658;14977;16776;16961;16971;18907	17	23.36	UniProtKB
1888	47	Q6X4U4	Sclerostin domain-containing protein 1	45.15	SOSTDC1	A4D125;Q6X4U4	7300;7301;7302;8451;8737;12988;12989;14154;15189;16611;17717;18017;20019	13	145.07	UniProtKB
2847	47	Q9BY76	Angiopoietin-related protein 4	42.61	ANGPTL4	Q9BY76	577;2399;5205;7266;8447;8465;8466;12732;12733;12851;16367;17742;18239;18240;18515	15	108.21	UniProtKB
286	47	Q9H173	Nucleotide exchange factor SIL1	48.37	SIL1	A0A0S2Z6B4;Q9H173;A0A0S2Z5K6;D6REA1;Q32KV6	3683;4621;5396;7017;7297;9092;10116;10177;11216;11217;11373;11374;11610;12419;12420;13971;14060;15042;17547;18841;19088;19532;20215	23	92.2	UniProtKB
2869	47	Q9NXI0	cDNA FLJ20242 fis	63.58		Q9NXI0	346;533;1623;6794;6836;7110;7111;13490;19013	9	40.33	UniProtKB
2385	51	P0C0L4	Complement C4-A	83.54	C4A	P0C0L4	20;25;62;63;249;250;276;277;387;388;428;774;775;959;979;1201;1202;1386;1819;1820;1821;2016;2017;2234;2235;2421;2441;2442;2554;2555;2556;2751;3151;3152;3287;3533;3598;3599;3659;3695;3696;3741;3742;4341;4397;4398;5117;5118;5131;5163;5164;5338;5339;5340;5997;6279;6280;6294;6432;6445;6446;6455;6612;6613;6748;6749;6813;6814;6815;6846;6847;6888;6921;6922;6923;6988;6989;7040;7233;7459;7460;8705;8712;871…	203	323.31	UniProtKB
2386	51	P0C0L5	Complement C4-B	83.89	C4B	P0C0L5;F5GXS0;A0A3B3ISA6	20;25;62;63;249;251;276;277;387;388;427;774;775;959;979;1386;1387;1584;1585;1586;1819;1820;1821;2016;2017;2234;2235;2421;2441;2442;2554;2555;2556;2751;3287;3533;3598;3599;3659;3695;3696;3741;3742;4341;4397;4398;5117;5118;5131;5163;5164;5338;5339;5340;5997;6279;6280;6294;6432;6445;6446;6455;6612;6613;6748;6749;6813;6814;6815;6846;6847;6888;6921;6922;6923;6979;6980;6988;6989;7040;7233;7459;7460;870…	201	323.31	UniProtKB
1855	56	A0AV88	Disintegrin and metalloproteinase domain-containing protein 10	19.14	ADAM10	A0AV88;A0A024R5U5;O14672;H3BS53	3231;5272;6250;9888;13946;18715;19968	7	38.27	UniProtKB
2448	56	P24298	Alanine aminotransferase 1	31.45	GPT	P24298;B4DPT5;B4E1C6	877;917;967;1185;1597;1918;2505;3832;7232;11210;13930;15232;18861;18862	14	9.69	UniProtKB
2538	56	P52209	6-phosphogluconate dehydrogenase	44.72	PGD	P52209;B4E2U0;B4DL86;K7EM49;K7EMN2;Q3ZCI4	640;641;843;2321;5574;5575;6337;6772;8125;8146;8966;12125;12126;15359;15360;15631;15632;15633;17308;17947;17948;18203;18485;19467;19468;19969;19970;19971	28	290.47	UniProtKB
2187	56	P63244	Receptor of activated protein C kinase 1	32.81	GNB2L1;Gnb2l1	P63244;P63245;P68040;E9KL35;P63243;P63246;P63247;D6RAC2;D6REE5;J3KPE3;H0Y8W2;H0YAF8;D6RHH4;D6RAU2;E9PD14;D6RFX4;B4DVD2;D6RFZ9;D6RBD0;B4E0C3	2438;2522;2768;3296;8134;8135;8837;11934;12213;14033;17074;19556;19558	13	40.52	UniProtKB
173	56	Q08345	Epithelial discoidin domain-containing receptor 1	17.85	DDR1	Q08345;A0A024RCJ0;A0A024RCL1;A0A024RCQ1;A0A1U9X7K3;A0A1U9X7L5;A0A1U9X7M1;A0A0A0MSX3;A0A0G2JNZ7;E7EQ30;E7EPH4;B7Z3A2;A0A0G2JIZ7;A2ABL2;H0Y717;Q0V8Q0;E7EUP7;E7EPN2;A0A0G2JIA2;E7ETI3;E7ERI6	304;521;1891;2838;3089;6271;6740;7255;7481;10305;11095;11434;17335;18927;19665;19812	16	89.32	UniProtKB
2669	56	Q16555	Dihydropyrimidinase-related protein 2	68.01	DPYSL2	Q16555;Q53ET2;Q86U75	806;807;1189;1815;2600;2991;5592;6355;6663;6962;7076;7738;7739;8202;8717;8718;8752;8787;8801;9403;12338;12704;12707;12752;13201;14178;14484;16439;17258;17785;18382	31	323.31	UniProtKB
338	56	Q7KZF4	Staphylococcal nuclease domain-containing protein 1	38.02	SND1	B2R5U1;B3KU67;A0A140VK49;Q59FF0;Q7KZF4;B4E299;Q863B3	217;3207;3427;3450;3800;4098;4698;5128;7307;11395;11705;12872;13230;14061;14196;15352;16107;16108;16486;16977;18068;18069;18499;18619;18818;18922;19550;19939;20265	29	106.06	UniProtKB
45	56	Q9UNM6	26S proteasome non-ATPase regulatory subunit 13	34.57	PSMD13	B4DJ66;B2RBM7;A0A024R201;Q9Y6E3;Q9UNM6;Q53GN6;A0A087WUL9;J3KNQ3;Q9UNM7	2345;2907;4612;6945;8733;14376;14429;16201;16445;18508;18703	11	4.15	UniProtKB
2953	56	W8QEY1	Lactotransferrin	94.23		W8QEY1;Q2TUW9	215;216;1380;1381;1987;1988;1989;2071;2073;2086;2087;2122;2124;2125;2151;2176;2230;2231;2276;2277;2278;2396;2439;2477;2478;2479;2766;2856;2857;2867;2868;3093;3094;3095;3136;3137;3357;3358;3359;3603;3604;3605;4563;4564;4565;5226;5227;5243;5303;5304;5305;5337;5345;5346;5388;5389;5588;5589;5590;6058;6059;6234;6235;6236;6769;6770;6771;6805;7820;7821;7822;9003;9005;9006;9145;9146;9421;9423;9424;9477;9…	164	323.31	UniProtKB
2288	58	O00300	Tumor necrosis factor receptor superfamily member 11B	45.89	TNFRSF11B	O00300	201;202;4257;5458;5459;6594;7583;8102;9221;9566;12217;12967;14156;15405;16115;16116;16117;17969;18409;18410;20094	21	323.31	UniProtKB
2321	58	P00352	Retinal dehydrogenase 1	42.32	HEL-S-53e;HEL-9;ALDH1A1	V9HW83;V9HVX6;P00352;B4DDF8;B4DXX3	1195;4168;5408;7702;7938;7939;8203;9117;9683;9976;11094;13859;16014;16015;16554;17336;17563;18086;19331;19843	20	31.98	UniProtKB
2345	58	P02753	Retinol-binding protein 4	60.7	RBP4	Q5VY30;P02753;P18902;G1K122;Q32L14	5696;6693;9032;10488;10489;11155;12537;13991;14547;20336	10	10.92	UniProtKB
110	58	P61019	Ras-related protein Rab-2A	44.34	RAB2;RAB2A	A0A024R7V6;P61019;A0A0A1HAW1;H7C125;Q148J4;O75546	3192;3851;4734;5918;8438;12504;16932;16933	8	172.01	UniProtKB
121	59	A0A024R884	Tenascin C	37.03	TNC;TNC variant protein	A0A024R884;Q4LE33	77;153;195;657;1254;1611;1774;1775;1935;1936;2046;2259;2559;2785;2919;2934;2937;3313;3569;3648;4154;4216;4360;4423;4604;4733;5810;6269;6452;6453;7205;7896;7897;8178;8179;8430;8606;9458;9873;9961;9989;9990;10574;10623;11834;13008;13286;13287;14564;14882;15254;15866;16145;16199;16385;16586;16899;17822;17944;18152;18153;18230;18288;18339;18340;18996;19164;19194;19409;19731;19822;19823;19941;19942;20…	75	323.31	UniProtKB
113	59	O00560	Syntenin-1	89.26	SDCBP	A0A024R7Z5;O00560;B4DQ93;B4DHN5;E9PBU7	402;1210;3048;3144;3154;3155;3156;4729;4730;5323;8725;10570;12258;12305;13812;13858;15093;15835;16114;16189;16190;17363;17364;18227	24	323.31	UniProtKB
74	59	O43633	Charged multivesicular body protein 2a	28.38	CHMP2A	A0A024R4S0;O43633;M0R1T5;M0R1L7	323;324;1148;1188;8336;8938;15035;16250	8	12.1	UniProtKB
2374	59	P07996	Thrombospondin-1	35.04	THBS1	P07996;A0A024R9Q1;A0PJG0	404;1299;2178;2253;2401;2568;2909;2979;5591;5765;5833;6143;6260;6745;7042;7057;7058;7373;7703;7837;7838;9024;9597;9857;9858;12085;12129;12393;12831;14161;14962;15130;15383;15384;15909;17375;17376;17385;17556;17621;19246;19502	42	218.42	UniProtKB
2413	59	P14324	Farnesyl pyrophosphate synthase-farnesyl diphosphate synthase	24.11	FDPS	P14324;Q14329	1715;1716;1717;4388;8019;9428;10535;10536;12614;12615;13954;18857	12	72.06	UniProtKB
386	59	P21926	CD9 antigen	28.51	CD9;BTCC-1	B4DPP0;A6NNI4;A0A2R8Y478;G8JLH6;P21926;Q56CY1;A0A087WU13;B4DK09;G8JKX6;P30932	750;2437;3251;3291;4783;4784;4785;9040;15404	9	323.31	UniProtKB
98	59	P23381	Tryptophan--tRNA ligase	49.47	WARS	A0A024R6K8;P23381;P17248	14;630;1016;1673;2939;2961;2962;3197;3425;5076;6312;6319;6320;7254;7626;7796;8027;8964;9042;9337;12678;12679;15030;18954	24	148.02	UniProtKB
2469	59	P29373	Cellular retinoic acid-binding protein 2	76.81	CRABP2	P29373;Q5SYZ4	4282;8111;11092;12640;13792;13992;15577;16173;17810;18427;18428;18756	12	226.1	UniProtKB
1931	59	P53990	IST1 homolog	28.02	IST1	H3BMU1;H3BUI0;A8K5S3;P53990;B4DLP1;H3BQF7;J3KR23;F5GXM3;H3BPP6;H3BRE2;B4DHF3	3871;8744;9071;11587;11823;12554;13707;17613;20095	9	9.43	UniProtKB
2631	59	Q12841	Follistatin-related protein 1	56.17	FSTL1	Q12841;B4DTZ8;Q9BZQ0	1994;2144;2145;2295;5967;6433;7512;7748;8480;8481;8482;8994;9506;9958;11725;12923;12924;15255;15968;16761;18022;20312;20313;20314	24	323.31	UniProtKB
2688	59	Q4W4Y1	Dopamine receptor interacting protein 4	38.59	DRIP4;PDCD6IP	Q4W4Y1;Q8WUM4;B7Z5C1	166;1100;1868;2219;2917;3798;3923;4240;4702;5328;5496;5497;5753;9435;9528;9735;9753;10613;10614;11540;12762;13102;13103;13416;14580;16109;16110;16630;16699;16700;16718;17581;17677;17758;17921	35	323.31	UniProtKB
2702	59	Q59E93	Aminopeptidase	39.41	ANPEP	Q59E93;A0A024RC61;P15144;B4DV63;B4DP01;B4DP96	976;977;1303;2567;2895;2933;2983;3565;4305;4378;4379;5090;5735;5736;6664;6951;7108;8478;9240;9600;11455;12574;13908;14516;14856;15607;15610;15891;18893;18981;18982;19335;19439;20123;20209	35	206.73	UniProtKB
1992	59	Q7LBR1	Charged multivesicular body protein 1b	22.61	CHMP1B	B2RA72;Q7LBR1	785;6713;8029;13380;14254;16196;19086	7	3.6	UniProtKB
330	59	Q99828	Calcium and integrin-binding protein 1	71.73	CIB1	Q99828;A0A140VK09;Q17QE5	1342;4197;5217;7901;11663;12107;13996;14321;16286;16680;18396	11	64.55	UniProtKB
29	62	P22314	Ubiquitin-like modifier-activating enzyme 1	43.67	UBA1;UBE1	P22314;A0A024R1A3;B4DDE4	162;436;437;1052;1053;1694;1902;3009;4492;6564;6565;6735;7318;8045;8856;9410;9717;9944;10569;11604;12194;12795;12892;12916;13012;13073;14057;14399;14416;14455;15481;15880;16165;18429;18430;18465;18466	37	289.97	UniProtKB
36	62	Q14847	LIM and SH3 domain protein 1	49.04	LASP1	A0A024R1S8;Q14847;C9J9W2;A8K1D2;B4DJI4	3141;6169;6170;7215;9425;9524;9525;10563;12462;12725;14523;14524;14565;17177;17691;17692;19985;20030;20031	19	130.7	UniProtKB
2678	62	Q2TU34	Fructose-bisphosphatase	55.62	FBP1	Q2TU34;B2RE74;P09467;A0A3B3IUC7;Q3SZB7	297;587;1255;1256;2444;2445;3581;5842;5843;5844;6402;8891;8951;9115;9290;16585;17555;20298;20299	19	36.55	UniProtKB
2468	63	P28838	Cytosol aminopeptidase	74.18	LAP3;HEL-S-106	P28838;V9HW38;H0Y9Q1	71;161;290;1190;1392;3736;4064;4065;4627;4628;5171;5172;6368;6649;6903;6963;7123;8925;10076;10422;12237;12238;12636;14202;14340;14839;14840;15305;15306;16788;17166;17167;17344;17460;17743;19618	36	136.71	UniProtKB
2650	63	Q14512	Fibroblast growth factor-binding protein 1	35.9	FGFBP1	Q14512	3201;5860;12172;19515;19516;19609;19613;19614	8	43.34	UniProtKB
154	63	Q9UQ80	Proliferation-associated protein 2G4	45.69	PA2G4	A0A024RB85;Q9UQ80;A8K6Y1;Q6PIN5;Q05D08;F8VR77	495;496;1041;2557;5229;5817;8724;12086;12443;12444;12473;15471;15575;15683;16879;17318;17319	17	16.8	UniProtKB
2009	64	G3XAL1	Caspase recruitment domain family	8.34	NOD1;CARD4	G3XAL1;B3KN80;A0A024RA73;Q9Y239;A0A0S2Z4W5	8204;9228;11830;16671;17199	5	7.99	UniProtKB
333	64	P11908	Ribose-phosphate pyrophosphokinase 2	50.31	PRPS2	A0A140VK41;P11908;B2R860;D3YTJ7;A6NMS2	4363;5716;8376;8483;9120;12755;12756;12857;13793;18073;19227;19398;19399;19566	14	50.75	UniProtKB
2443	64	P23142	Fibulin-1	6.69	FBLN1	Q8NBH6;P23142;ENSEMBL:ENSBTAP00000016046	3726;7225;15286;15287;20147	5	6.01	UniProtKB
334	64	P25788	Proteasome subunit alpha type-3	43.14	PSMA3	Q6IB71;A0A140VK43;P25788;G3V4X5	1794;2110;2680;2681;2697;3639;7608;8142;10106;13842;15997;17057;18387	13	24.45	UniProtKB
2524	64	P49064	Albumin	25.49		P49064	381;508;1999;2000;2019;2020;2022;4497;5124;5329;5331;5555;9457;9584;9728;10514;10515;12110;12176;12887;14183;14559;19010;19329;20001;20002;20141;20142;20268	29	18.86	UniProtKB
2024	64	P49368	T-complex protein 1 subunit gamma	49.17	CCT3	B3KX11;P49368;Q59H77;B4DUR8	207;920;1162;1759;3613;3964;4171;5969;6358;7132;7771;8790;8819;8960;9132;9133;12596;12597;12765;13233;13630;14094;16210;16947;17275;17466	26	79.67	UniProtKB
264	71	A0A0S2Z377	Annexin	45.43	ANXA6	A0A0S2Z377;E5RK69	773;1015;2337;2805;2893;3609;5944;6094;6129;6561;7072;8235;11731;12039;13149;15551;15552;15558;15562;16032;16075;16629;17419;17819;18383	25	26.82	UniProtKB
845	71	A0A5C2G6D1	IGH c465_heavy__IGHV1-69_IGHD3-9_IGHJ6	36.84		A0A5C2G6D1;A0A5C2GLC9	5572;8806;13891;14795;14796;19319;19827	7	13.74	UniProtKB
2041	71	K7ELL7	Glucosidase 2 subunit beta	22.06	PRKCSH	K7ELL7;B4DJQ5;A0A0S2Z4W7;A0A024R7F1;P14314;A0A0S2Z4D8;A2VCQ4;A0A0S2Z4A0;Q28034	3534;4548;4636;8228;9492;12214;13128;13738;16038;16091	10	63.72	UniProtKB
2366	71	P06737	Glycogen phosphorylase	26.92	PYGL	P06737;B2R825;E9PK47	866;1236;1923;1928;2548;2562;5154;5945;6378;7428;7776;7969;8039;8550;8551;10310;12688;13158;15102;18338;18551;18888	22	16.12	UniProtKB
88	71	P07355	Annexin A2	54.87	ANXA2;HEL-S-270	P07355;A0A024R5Z7;V9HW65;H0YMD0;H0YN42;H0YMU9;P04272;H0YM50;H0YKS4;H0YNP5;B4DNH8;B3KRQ1;H0YMM1;H0YL33;H0YN28;H0YLV6;H0YKX9;H0YMT9;H0YKZ7;H0YMW4	343;1965;1966;2343;2954;2955;6560;7092;9324;11763;13961;14884;15600;16225;16650;16724;17003;17004;17612;17631;19676	21	185.94	UniProtKB
2371	71	P07741	Adenine phosphoribosyltransferase	49.44	APRT	P07741;H3BQB1;H3BQF1	78;306;409;1676;2341;2688;2689;7435;7834;19545	10	34.83	UniProtKB
2379	71	P08758	Annexin A5	49.38	HEL-S-7;ANXA5	V9HWE0;P08758;E9PHT9;D6RBE9;D6RBL5;A1L5B6;F6QVC9;P81287	214;2863;5942;6563;7073;7074;7075;12226;12585;13998;14849;15549;15550;18858	14	100.43	UniProtKB
2445	71	P23396	40S ribosomal protein S3	70.37	RPS3	Q53G83;P23396;F2Z2S8;H0YCJ7;H0YF32	1870;2436;4109;4276;4277;5375;5823;5824;5995;6214;6425;8495;9411;9412;10694;17058;17712;19386	18	41.45	UniProtKB
2466	71	P28072	Proteasome subunit beta type-6	41	PSMB6	P28072;Q6IAT9;A0A087X2I4	154;2538;9659;14741;15763;17849;19238	7	9.22	UniProtKB
2636	71	Q13228	Methanethiol oxidase	58.26	SELENBP1;HEL-S-134P	Q13228;V9HWG1;A6PVX1	2498;2516;3822;3823;4405;5456;6194;6232;6705;7276;7277;7485;8917;8918;8919;11383;11877;12096;13527;14084;14861;15220;16319;16373;17399;18089;18604	27	82.61	UniProtKB
2693	71	Q53GN4	WD repeat domain 1	69.14	WDR1	Q53GN4;Q59ER5;Q53H17	674;2076;2578;3418;3419;5206;5397;5719;5816;6714;6788;7742;7743;8077;8147;8838;8839;8999;9563;10292;10293;12270;12271;12736;13052;13328;13833;15885;15886;16825;17179;18170;18347;18594;19533;19824;19825;19910;20278	39	323.31	UniProtKB
2791	71	Q8IWU5	Extracellular sulfatase Sulf-2	15.29	SULF2	Q8IWU5	465;2981;3108;10294;10631;13276;16135;16217;16659;19559;19584;19725;20104	13	236.02	UniProtKB
420	72	A0A384ME06	Epididymis secretory sperm binding protein	34.63	EFNA1	A0A384ME06;P20827;A8K0M4;B2R7U1	3778;5801;5802;7333;9658;11715;18760;19724	8	108.16	UniProtKB
461	72	A0A3B3ISC6	Coatomer subunit alpha	18.26	COPA	A0A3B3ISC6;A0A3B3IS84;P53621;A0A3B3IT15;A0A3B3IU89;A0A3B3ITV3	2304;6120;7615;8561;9624;10661;10706;13255;14003;16013;17237;17440;18860;19552;19839	15	7.96	UniProtKB
250	72	P0DMV8	Heat shock 70 kDa protein 1A	42.9	HSPA1A;HEL-S-103;HSPA1B	P0DMV8;A8K5I0;P0DMV9;A0A0G2JIW1;Q27965;Q27975;A0A1U9X7W4;B4DNT8;Q59EJ3;B4DFN9;B4DI39;B4DWK5;B4E388;B4E1S9;B4DVU9;B3KTT5;V9GZ37	1366;1622;2198;2330;2339;3006;5322;6242;8096;8097;8688;9105;9908;10349;11168;11757;12117;12118;12119;12764;12825;13405;13406;13495;13920;15356;16613;17840;19092	29	56.98	UniProtKB
2406	72	P11216	Glycogen phosphorylase	36.65	PYGB	P11216;Q59GM9;B4DSD8	867;1377;2562;3397;5153;5625;6418;6419;7413;7421;7428;7970;7971;8040;11162;11490;12191;12702;12703;13042;13158;13339;17355;18275;18276;18551;18595;18888;19723;19880	30	38.33	UniProtKB
2429	72	P18669	Phosphoglycerate mutase 1	57.87	PGAM1;hCG_2015269	Q6P6D7;Q6FHU2;Q53G35;P18669;Q6FHK8;Q0D2Q6;Q3SZ62;B4DKL5;B4DMJ7;B7Z9E5;B4DJA4	182;183;1056;1057;1142;5700;7315;7418;7649;7650;8967;15240;18761;18762;19801	15	126.97	UniProtKB
342	72	P35998	26S proteasome regulatory subunit 7	34.18	PSMC2	A0A140VK70;P35998;Q75L23;C9JLS9;B7Z571	921;4158;5089;5235;5865;8091;9859;11629;13733;13734;14185;14686;14687;16973;18014;18555;18807	17	24.46	UniProtKB
183	72	P40227	T-complex protein 1 subunit zeta	44.82	CCT6A	B2R9K8;A0A024RDL1;P40227;B4DPJ8;Q59ET3;A1JUI8;B4DN39	1077;1078;4314;6309;6615;6647;6648;7402;7582;8128;9429;9547;12582;12583;13847;15589;16772;17415;18144;18174;18263;18495;18681	23	52.54	UniProtKB
166	72	P46940	Ras GTPase-activating-like protein IQGAP1	27.4	IQGAP1;hCG_1991735	A4QPB0;A0A024RC65;P46940;B4E2M0;A0A0J9YXZ5;Q6P1N4	4060;4458;5835;7126;7573;7947;8185;9444;9820;10011;10222;10345;10487;11579;11841;11866;12666;12785;13021;13126;13137;13156;13616;14188;15280;16256;16704;16705;16796;16909;16960;17083;17323;17324;17464	35	52.37	UniProtKB
245	72	P61764	Syntaxin-binding protein 1	22.9	STXBP1	A0A1B0GWF2;A0A1B0GVQ5;A0A2R8Y5D4;A0A0D9SG72;A0A1B0GTP9;P61764;B7Z2V7;A0A1B0GW76;B7Z3F4;B7Z1V5;Q59GC9	7363;7657;8524;12714;16090;16362;16442;16694;17830;17831;18642;18884	12	12.14	UniProtKB
2588	72	P63313	Thymosin beta-10	79.55	TMSB10	P63313;D6W5K2;P21752	267;268;4613;4615;12290;13544;13545	7	115.94	UniProtKB
2641	72	Q13438	Protein OS-9	35.98	OS9	Q13438;B7Z8E7;Q9BR60;B4E321;Q3MHX6;F1MX65;Q0V8D8	1154;2355;4153;4156;4485;5365;5366;5415;8815;10178;10179;11416;12295;14173;14233;14234;14533;14588;14862;16276;19707	21	52.54	UniProtKB
2048	72	Q96IU4	Protein ABHD14B	63.33	HEL-S-299;ABHD14B	B4DNR3;V9HW87;Q96IU4;F8W9U3	149;1754;3522;3831;5727;5740;5937;8344;9766;17629	10	17.3	UniProtKB
2400	74	P10643	Complement component C7	23.25	C7	P10643;B2R6W1;B4E3S6	144;194;2075;2216;2499;3100;4474;6002;6835;8274;9565;11925;12479;14439;15411;15626;18743;19708	18	49.53	UniProtKB
227	74	P22061	Protein-L-isoaspartate O-methyltransferase	35.24	PCMT1	A0A384MDK7;F6S8N6;A0A0A0MRJ6;P22061;B7Z972;A0A3F2YNX8	4291;9016;12474;15701;19061	5	38.74	UniProtKB
139	74	P25787	Proteasome subunit alpha type-2	35.47	PSMA2	Q53GF5;A0A024RA52;P25787;C9JCK5	115;116;117;7372;9282;11926;14258;15876;20155	9	14.43	UniProtKB
2609	74	Q02790	Peptidyl-prolyl cis-trans isomerase FKBP4	57.52	FKBP4	Q02790;B2R9U2	334;335;836;837;965;966;1652;1653;1922;2750;2755;3826;4259;5275;5586;6064;7077;9361;9793;11476;12224;13872;13951;14967;16262;17707;18834;18835	28	323.31	UniProtKB
1903	74	Q9H4A4	Aminopeptidase B	28.92	RNPEP	A6NKB8;Q9H4A4;Q7RU04	385;1434;1969;1970;2135;3705;6629;9272;9307;9404;9953;10158;12871;14153;15126;16310;18637;18647;19666	19	27.87	UniProtKB
2868	74	Q9NV23	S-acyl fatty acid synthase thioesterase	75.85	OLAH	Q9NV23;Q5VUB8	285;1850;1926;2136;2409;2960;3732;4373;7285;8417;8889;8890;12406;12407;12904;12905;13359;13944;13945;15410;16906;17740;19662;19663;19664	25	275.01	UniProtKB
314	74	Q9P2X0	Dolichol-phosphate mannosyltransferase subunit 3	23.91	DPM3	Q86TM7;Q6P184;Q3SX58;A0A140VJI4;B4DEH1;Q9P2X0	4256;18145	2	42.86	UniProtKB
2281	77	L8B4J3	Ubiquitin C	11.82	UbC	L8B4J3;L8B4Z6	3784;4562;8434;12649;15848;17361;17362;17515;17516;17517	10	323.31	UniProtKB
2349	77	P04003	C4b-binding protein alpha chain	43.72	C4BPA	P04003;B4E1D8;B4E1E1	912;2093;2114;3635;5409;5410;5626;6981;7109;9364;9400;9401;11320;11379;11380;11686;11764;12301;13002;13814;14606;17676;17995;19755;20202;20253	26	323.31	UniProtKB
2352	77	P04080	Cystatin-B	79.59	CSTB	P04080;Q76LA1;P35478	845;7265;12591;16394;18385;18520	6	45.93	UniProtKB
2444	77	P23284	Peptidyl-prolyl cis-trans isomerase B	70.37	HEL-S-39;PPIB	V9HWC6;P23284;P80311;Q862P3	2453;2760;3208;6133;6134;7629;7652;7653;7892;7957;7958;10546;15927;15928;16949;16950;17881;17882;17883;18549;18574;18575;18721;18722	24	323.31	UniProtKB
2473	77	P30041	Peroxiredoxin-6	83.04	HEL-S-128m;PRDX6	V9HWC7;P30041	2465;2486;2487;2618;4113;5351;7103;7104;8496;9755;9756;10318;10319;10550;11433;11747;12921;13417;13750;18146;18147;18148;19465;19466	24	104.13	UniProtKB
2586	77	P63241	Eukaryotic translation initiation factor 5A-1	91.56	EIF5A	P63241;I3L397;I3L504;F8WCJ1;C9J7B5;C9J4W5;Q9GZV4	222;223;3620;3621;3892;8765;9381;9628;9629;11428;12868;12982;12983;15106;18506;18507;19849	17	77.06	UniProtKB
2038	77	Q14697	Neutral alpha-glucosidase AB	44.17	HEL-S-164nA;GANAB	V9HWJ0;B4DJ30;Q14697;F5H6X6;A0A024R592;B4DSM6;B4DIW2;E9PKU7;B4DZ53;A6QNJ8	493;2360;4417;5616;5639;6585;6586;7351;7778;8090;9347;9919;10578;11726;11832;12592;13197;13360;13747;15711;15894;16105;16957;17262;19190;19248;19483;19722;19784;19931;20219;20232	32	217.97	UniProtKB
2660	77	Q15181	Inorganic pyrophosphatase	67.47	HEL-S-66p;PPA1	V9HWB5;Q15181;Q5SQT6;P37980	122;812;2746;6357;6852;10553;10554;12385;15700;18171;18376;18535;18751;18752;20287	15	138.76	UniProtKB
84	77	Q9BR76	Coronin-1B	28.63	CORO1B;DKFZp762I166	Q9BR76;A0A024R5K1;Q9NSK3	563;733;734;2303;3588;6461;7605;8998;9482;9995;15234;18451	12	34.04	UniProtKB
2414	79	P14550	Aldo-keto reductase family 1 member A1]	85.85	HEL-S-165mP;AKR1A1	V9HWI0;P14550	139;140;168;946;1863;1864;1930;1931;2326;3655;6029;6462;6652;7358;7359;7365;12219;12637;12638;12803;14168;14169;14341;14342;16281;16282;18352;19814;20024;20025	30	323.31	UniProtKB
135	80	P11940	Polyadenylate-binding protein 1-binding protein 1	39.78	PABPC1	A0A087WTT1;E7EQV3;A0A024R9C1;P11940;A0A024R9E2;B4DZW4;E7ERJ7;B4DQX0;H0YAR2	720;721;832;941;1128;1768;1769;1859;1896;3720;3724;5343;6122;6123;7222;8342;8715;8753;8754;9061;9064;12616;12933;12934;13174;13863;15789;15988;18325;18916;20194	31	27.75	UniProtKB
1892	80	P63000	Ras-related C3 botulinum toxin substrate 1	56.77	RAC1;hCG_20693;RAC2	P62998;A4D2P1;A4D2P0;P63000;A4D2P2;F1MNG3;A0A024R9T5;Q9TU25;B0JYN9;A0A024R1P2;P15153;B1AH77;B1AH80;B1AH78	884;1835;2280;2415;6581;7350;9345;9921;11922;13826;17901;20073	12	41.12	UniProtKB
31	80	Q04917	14-3-3 protein eta	66.67	YWHAH	A0A024R1K7;Q04917;B2R6N6;Q9H4N8;A2IDB2	1894;1895;3003;3158;3469;3470;4464;6033;9696;9699;12524;12859;13219;13221;13222;13503;13504;13856;13857;18405;19852;20053;20054	23	56.01	UniProtKB
2856	80	Q9NZP8	Complement C1r subcomponent-like protein	16.84	C1RL	Q9NZP8;Q9H804;H0YFL7	855;1224;3441;3442;3735;6196;6803;6908;10223;19539	10	27.7	UniProtKB
1973	86	O94760	N,N-dimethylarginine dimethylaminohydrolase 1	64.21	DDAH1	B2R644;O94760;B4DYP1;B4DGT0	608;609;1055;3688;3689;4684;5930;5931;6083;8339;8340;10521;11553;14155;15320;15321;17640;17641	18	102.71	UniProtKB
1928	86	P26373	60S ribosomal protein L13	50.71	RPL13	Q6NZ55;A8K4C8;P26373;J3QSB4	3438;6163;7723;9812;12999;13151;13726;15973;16591;17311;18150;18151;18618	13	159.56	UniProtKB
430	86	P37802	Transgelin-2	43.22	TAGLN2	P37802;A0A384MTL2;X6RJP6	1199;4375;5971;6742;8432;12954;12955;13617;14403;17497	10	102.93	UniProtKB
1882	86	P46777	60S ribosomal protein L5	43.43	RPL5	A2RUM7;P46777;Q59GX9;A0A2R8Y6J3;B3KTM6	2602;3709;3791;5980;7379;9183;12074;12686;13155;13501;13502;14068;14961;17847;17848;20101	16	21.82	UniProtKB
2574	86	P62280	40S ribosomal protein S11	81.01	RPS11	P62280;M0QZC5	266;1957;1958;2184;3316;3405;3496;3497;8289;13290;17373;17940;18791;18792;18793;20355	16	16.97	UniProtKB
2646	86	Q14204	Cytoplasmic dynein 1 heavy chain 1	22.17	DYNC1H1	Q14204;A0A2R8Y706	158;269;830;997;1002;1178;1932;2809;2932;3511;3672;3761;4058;4062;4647;4680;5141;5491;5804;6099;6318;6392;6698;7020;7195;7296;7438;7817;7933;7934;7940;7941;8193;8194;8320;8358;8444;8808;8836;9110;9152;9300;9358;9359;9579;9632;9645;10183;10184;10558;10592;11205;11534;11618;12004;12262;12654;12834;13190;13669;13830;13964;15027;15328;15881;15882;16106;16151;16194;16260;16497;16880;16997;17018;17088;…	98	78.19	UniProtKB
2657	86	Q15046	Lysine--tRNA ligase	24.96	KARS	Q15046;Q6ZTI3	176;177;4382;7721;8195;8375;9225;10348;11431;12584;13698;14311;14312;14965;15011;15525;16335;20072	18	95.13	UniProtKB
2705	86	Q59GW6	Acetyl-CoA acetyltransferase	45.3		Q59GW6	590;591;671;1229;1725;3625;4172;6574;7338;7976;8317;15505;18158;19736	14	37.34	UniProtKB
242	86	Q96DA0	Zymogen granule protein 16 homolog B	40.87	ZG16B;PAUF;EECP	A0A0C4DGN4;C3PTT6;G8H6I3;Q96DA0	6685;10140;10157;12790;12791;16740;18400;19209;19929	9	323.31	UniProtKB
2239	86	Q9NR19	Acetyl-coenzyme A synthetase	23.54	ACSS2;DKFZp762G026	H0UIA1;Q9NR19;Q68CU9;Q6DKJ3;Q96FY7;Q4G0E8;B3KUV2;Q9H9U4	411;412;3049;3737;4073;4108;5282;5321;5908;7729;9197;11141;11860;12120;14481;15313;17980;20157	18	25.87	UniProtKB
2788	90	Q86X29	Lipolysis-stimulated lipoprotein receptor	17.87	LSR	Q86X29;S4R3V8;Q9BWS2	1158;3179;8431;10645;10646;14114;14115;15681;16411;16414;16552;18890	12	118.16	UniProtKB
1952	90	Q8N392	Rho GTPase-activating protein 18	45.4	ARHGAP18	A9UK01;Q8N392	522;523;2408;2596;2597;3485;4541;4583;5386;5495;6456;6457;7962;7963;8419;9138;10452;13963;14872;14873;15231;15902;16460;16626;17601;18333;19034;19174;19974;20193	30	61.28	UniProtKB
2441	92	P22897	Macrophage mannose receptor 1	63.39	MRC1	P22897	199;200;998;999;2067;2181;2261;2262;2350;2351;2551;2946;3153;3415;3416;3417;3670;3769;3840;3841;4069;4421;4632;5214;5273;5610;5766;5767;6031;6068;6069;6101;6102;6389;6930;7022;7112;7113;7114;7213;7226;7906;7907;7908;8059;8060;8457;8469;8470;8867;8930;8931;9066;9237;9396;9405;9539;9853;10087;10275;10306;10477;12466;12467;12468;12822;12864;12930;12931;12932;13089;13090;13605;13678;13681;13749;13987…	132	323.31	UniProtKB
178	93	P10451	Osteopontin	64.97	SPP1;opn	F2YQ21;A0A024RDE2;P10451;B7Z351;A6XMV6;Q3LGB0;A0A077KSH2	778;779;1173;1174;3167;3168;3642;3699;5619;5621;6040;6390;6391;8538;8968;8969;13732;13849;14031;14397;14446;14447;15026;15120;15947;20174	26	323.31	UniProtKB
2460	97	P27348	14-3-3 protein theta	56.73	YWHAQ	P27348;E9PG15;Q53RR5;B4DMT8	1897;1898;3158;4090;4340;9463;9696;9700;12386;12387;12523;13219;13224;14649;16883;19853;20051;20052	18	256.64	UniProtKB
267	99	O43707	Alpha-actinin-4	48.52	ACTN4	A0A0S2Z3G9;O43707;Q96BG6;B4E337	658;769;925;926;1426;1472;2199;3395;3500;3501;4645;5185;6364;7214;7527;7532;7585;7683;8955;9017;9787;11777;12164;12306;12547;12770;12940;15647;15912;16618;17329;17337;17339;17340;18493;18676;18677;18685;19076	39	317.69	UniProtKB
2323	99	P00491	Purine nucleoside phosphorylase	75.09	HEL-S-156an;PNP	V9HWH6;Q8N7G1;P00491;Q687I9;P55859	1099;1184;5283;5284;5324;10135;12041;12396;13511;13800;13845;18364;18365;18587;18588	15	30.44	UniProtKB
332	99	P09960	Leukotriene A-4 hydrolase hydrolase	26.84	LTA4H	A0A140VK27;P09960;B4DVZ8;Q59ES1	762;2494;2495;2774;2938;3612;4290;11974;12647;15373;16174;17109;17529;17554;19484	15	24.01	UniProtKB
93	99	P12814	Alpha-actinin-1	42.26	ACTN1	A0A024R694;P12814;H9KV75;B7Z565;Q86TX4	659;769;925;926;1472;2199;5185;7214;7531;7585;7752;7808;8182;8183;8956;9015;9180;9722;9787;10679;11778;12165;12546;14050;15917;17329;18493;18686	28	186.36	UniProtKB
2470	99	P29401	Transketolase	56.5	HEL107;TKT	V9HWD9;Q53EM5;P29401;B3KSI4;B4E022;A0A0B4J1R6;A0A0K0K1H9;B4DVU1;B3KPZ8	1792;1945;6370;7520;8051;8187;8311;8568;8990;9244;9315;9927;10186;10245;10424;10425;11480;11481;12414;12427;12641;12642;13274;13275;13361;13720;15726;15941;16731;16732;17790;18708;18709;19916	34	151.38	UniProtKB
339	99	P37837	Transaldolase	46.59	TALDO1	A0A140VK56;P37837	127;128;129;901;5156;8208;9097;9308;10185;10338;10693;11721;12133;12408;12431;16816;19201;19689	18	40.18	UniProtKB
335	99	P60900	Proteasome subunit alpha type-6	42.28	PSMA6	A0A140VK44;G3V5Z7;P60900;G3V295;G3V3I1;G3V3U4	776;2392;6388;6970;7389;8299;9581;10629;12266;14646;14647;19865	12	39.75	UniProtKB
2837	99	Q99497	Parkinson disease protein 7	85.19	HEL-S-67p;PARK7	V9HWC2;Q99497;K7ELW0;K7EN27	594;1120;2515;2758;3367;3368;3369;3809;3810;3931;3932;4661;5927;5928;6756;6757;12602;18300;19405;19415;19416	21	323.31	UniProtKB
328	102	P25311	Zinc-alpha-2-glycoprotein	59.4	AZGP1	P25311;A0A140VK00;C9JEV0	573;1361;1953;3618;3951;7598;7599;7831;9502;13078;13079;13970;14264;14265;14691;14692;16374;16466;19640;20233;20379;20380	22	323.31	UniProtKB
2169	102	P30086	Phosphatidylethanolamine-binding protein 1	75.94	HEL-S-34;PEBP1	D9IAI1;P30086;B4DRT4;A0A0K0K1J6	2026;5122;6695;12234;12277;12278;12279;13423;13424;13825;18864;19746;20204;20328	14	323.31	UniProtKB
2554	102	P60174	Triosephosphate isomerase	83.53	HEL-S-49;TPI1	V9HWK1;Q53HE2;P60174;B4DUI5;Q2QD09	1249;3484;4122;4123;5310;5311;5312;7196;7602;7737;8141;9104;9459;9885;14575;15004;16267;16942;16943;18096;18097;18529;18530;19384;19461;19490	26	323.31	UniProtKB
1942	107	A8K8F0	Glyoxalase domain-containing protein 4	43.96	GLOD4	A8K8F0;F6TLX2;Q9Y3E8;B4DX01;B3KV49	1036;4236;4237;6258;7272;8304;10611;10612;12352;16133;17590;18844;19330	13	19.7	UniProtKB
2428	107	P18124	60S ribosomal protein L7	47.18	RPL7	P18124;A0A024R814;A8MUD9	631;1474;4775;4776;6348;7711;8952;9532;11645;12383;12384;14174;15007;16717;17820;19950	16	109.89	UniProtKB
2498	107	P36578	60S ribosomal protein L4	41.92	RPL4	P36578;B4DMJ6;Q59GY2;H3BM89;H3BU31	2;187;1234;3582;7863;8335;9287;9759;9883;11655;12421;12495;13094;13663;13664;15757;16274;16275;17584;18223	20	23.73	UniProtKB
2520	107	P48637	Glutathione synthetase	52.32	HEL-S-64p;GSS	V9HWJ1;P48637;B7Z1C5;A0A2R8Y430;A0A2R8Y5T7;B7Z514	718;725;898;1614;1655;1711;3772;3779;7616;8291;8292;10068;13950;14502;14874;15203;15294;15503;17094;17095;17096;17381;17546;19074	24	161.74	UniProtKB
451	107	P49773	Histidine triad nucleotide-binding protein 1	96.03	HINT1	A0A384NPU2;P49773;D6REP8;H0YC49;D6RD60;A0A6Q8PGQ8;D6RC06	234;1338;1977;1978;2128;3950;8072;8993;9185;9186;12779;14407	12	44.45	UniProtKB
349	107	Q13630	GDP-L-fucose synthase-binding protein	42.99	TSTA3	A0A140VKC8;Q13630;E9PKL9;B3KU96;E9PP14;A0A0J9YX13;E9PLH9;B4DZW9	786;2300;3435;3436;4588;8316;12482;13610;16476;16477;18023;19433;19434	13	187.47	UniProtKB
458	108	P04040	Catalase	27.13	CAT	P04040;A0A384P5Q0;B4DWK8	309;310;319;549;5543;5737;6763;6764;11792;12821;13260;14959	12	52.21	UniProtKB
2535	108	P50990	T-complex protein 1 subunit theta	42.88	CCT8	P50990;Q53HU0;Q7Z759	699;700;899;900;1180;1227;1767;2582;4120;4597;4598;5170;6081;6984;6985;7299;9098;10128;12123;12225;12751;13096;13248;14864;16873;16951;17904	27	71.85	UniProtKB
2482	109	P31946	14-3-3 protein beta/alpha	68.7	HEL-S-1;YWHAB	V9HWD6;P68250;P31946;B5BU24;Q4VY19;A0A0J9YWE8;Q4VY20;Q59EQ2	848;1899;1900;3005;3158;4340;9696;9697;12523;13219;13221;13222;14666;14667;16884;16885;17564;17565;18613;18614;19850;20119	22	323.31	UniProtKB
229	109	P42330	Aldo-keto reductase family 1 member C3	56.04	AKR1C3	S4R3Z2;A0A0A0MSS8;P42330	707;982;2704;2705;3619;7369;9721;13205;14301;14456;14930;15159;15856;15857;15938;15944;15974;17628;19762;20039	20	271.42	UniProtKB
2579	109	P62906	60S ribosomal protein L10a	40.09	RPL10A	P62906;Q1JQ76	600;1776;1777;3203;3204;5738;8219;9623;19195;19848	10	12.12	UniProtKB
2778	109	Q71U36	Tubulin alpha-1A chain	51.88	TUBA1A;TUBA2	Q71U36;Q1ZYQ1;P0DPH8;P0DPH7;B4DQK4;Q9UQM3;F8VQQ4	541;542;1763;1805;1806;1947;3302;3303;3600;3623;3914;8033;9897;9898;10356;11820;11821;13173;14313;14314;17310;18452	22	101.15	UniProtKB
2864	109	Q9NR45	Sialic acid synthase	49.3	NANS;HEL-S-100	Q9NR45;V9HW39	5587;6885;6906;7236;7390;7416;7417;8963;9166;13772;14333;14334;18479;18608;18648;18882;18883	17	72.01	UniProtKB
2695	109	Q9NZT1	Calmodulin-like protein 5	43.84	CALML5	Q53H37;Q9NZT1	479;480;605;1137;3454;3455;14895;18983	8	69.42	UniProtKB
2251	110	O43488	Aflatoxin B1 aldehyde reductase member 2	47.35	AKR7A2;HEL-S-166mP	H3BLU7;V9HWA2;O43488	1064;1198;5294;5883;6290;7734;11487;12327;14707;15094;16093;16359;16360;18141;18142	15	47.8	UniProtKB
2501	110	P39023	60S ribosomal protein L3	45.66	RPL3;rpl3	P39023;Q8TBW1;Q96QL0;G5E9G0;Q9BT63;Q9NY85;B3KS36;Q49AJ9;B5MCW2	626;680;962;4495;5362;5363;5606;5607;7337;7700;8014;8015;8879;9542;10042;10421;13297;14298;16113;17900;18065;18534;18660	23	31.05	UniProtKB
2560	110	P61247	40S ribosomal protein S3a	55.68	RPS3A	Q6NXR8;P61247;D6RAT0;H0Y9Y4;D6RG13;A8K4W0;D6R9B6;D6RB09;B7Z3M5;E9PFI5	206;1219;1663;2587;5049;5050;9265;9530;10451;10479;11243;12593;12858;13067;17802;17808;18322	17	15.08	UniProtKB
2570	110	P62249	40S ribosomal protein S16	58.9	RPS16	P62249;M0R210;M0R3H0;M0R1M5;Q6IPX4	1110;2610;3918;5181;6205;6767;10669;10670;13808;17496;18643;18945	12	8.25	UniProtKB
2572	110	P62269	40S ribosomal protein S18	65.79	RPS18	P62269	260;569;570;2511;6625;8936;11622;14885;15031;16172;18620;18813;18814;19808;20243	15	46.64	UniProtKB
1961	110	P62701	40S ribosomal protein S4	57.79	RPS4X	P62701;B2R491;Q96IR1	2354;4490;4491;5374;6353;6709;7497;7640;8021;8704;9211;10497;11773;11774;11882;11883;17345;18936;19816	19	12.26	UniProtKB
239	115	P13693	Translationally-controlled tumor protein	39.53	TPT1	A0A0P1J1R0;Q5W0H4;A0A0B4J2C3;P13693;Q5E984;B4DKJ4;J3KPG2;A0A024RDY2;E9PJF7;Q9UP43;B4DLD6;Q56UQ5	2512;2852;3870;7377;12488;18657;20014	7	136.96	UniProtKB
279	115	P23297	Protein S100-A1	58.51	S100A1	A0A0S2Z4H2;P23297;Q5T7Y6	3259;3260;4192;4212;4213;4214;6913;6914	8	323.31	UniProtKB
2477	115	P30085	UMP-CMP kinase	78.57	CMPK1	P30085;B4DDL4;Q5T0D2	4312;4313;5462;7768;8479;8763;8807;9392;12531;12532;13129;13357;13384;14941;15419;16666;19983	17	323.31	UniProtKB
73	115	P46782	40S ribosomal protein S5	32.84	RPS5	M0R0F0;A0A024R4Q8;M0R0R2;P46782;Q53G25;M0QZN2	1275;6975;6976;11914;13925;13926;15147;15148;17084;19811;20112	11	54.48	UniProtKB
44	115	Q99536	Synaptic vesicle membrane protein VAT-1 homolog	54.71	VAT1	A0A024R1Z6;Q99536;B3KUF8;F1MUP9	196;2161;7093;7235;7267;8950;10597;10598;11596;13719;14112;17893;18067;18806;19534;19535	16	23.93	UniProtKB
2044		B4DLV7	Rab GDP dissociation inhibitor	75.95	GDI2	B4DLV7;Q6IAT1;P50395	2841;3384;3594;3966;4394;5400;5474;5505;5853;5854;6857;8162;9100;9101;9111;9266;9376;9533;11660;12269;12565;12716;12717;12718;13724;14319;14320;15103;15104;15538;16986;17098;17099;17832;18001;18002;18558;18759;19250;19251;19957;19996	42	323.31	UniProtKB
2064		B4DVJ0	Glucose-6-phosphate isomerase	47.08		B4DVJ0	108;1844;3861;4243;5162;6567;7306;8242;8410;9076;9206;11583;12432;13264;13265;16288;17155;17156;17429;18221;18361;19562	22	84.88	UniProtKB
2001		D3DPU2	Adenylyl cyclase-associated protein	61.68	CAP1	D3DPU2;B2RDY9;Q01518;B4DNW7;B4DI38;B4DNA3;B4DNY3;B4DUZ8;Q5T0R7;Q5T0R6;Q5T0R5;Q5T0R3;Q5T0R2;Q5T0R1;Q5T0R9	291;292;1042;1685;1818;2275;3907;4328;6398;7202;7250;8395;8396;8544;9082;9083;9974;10104;11697;12193;13445;14682;15329;15748;16456;16991;17557;18315;19741	29	168.41	UniProtKB
382		O43175	D-3-phosphoglycerate dehydrogenase	39.4	PHGDH;HEL-S-113	A0A286YF22;A0A2C9F2M7;O43175;V9HW79;A0A286YFA2;B3KSC3;A0A286YFL2;A0A286YFM8;A0A286YER3;A0A286YFC8;A0A286YFB2	655;656;1085;1114;2080;2081;2904;3561;5518;5519;6212;7033;8277;9231;12661;13851;14201;14450;15353;17453;19218;19219	22	70.47	UniProtKB
2175		O75347	Tubulin-specific chaperone A	71.3	TBCA	Q6FGD7;E5RJD8;O75347;E5RIW3;E5RHG6	341;342;8211;9426;9968;12090;12598;12599;12663;12664;13854;15045;18931	13	163.65	UniProtKB
64		O75874	Isocitrate dehydrogenase cytoplasmic-specific ICDH	85.99	IDH1;HEL-216	A0A024R3Y6;O75874;V9HW78;B2R5M8;Q6FI37;Q0QER2;Q0QEQ4;C9J4N6	850;1632;1633;2001;2002;2003;2293;2294;2371;2372;2598;2599;2773;4110;5390;6605;7199;7261;8139;8140;8533;9243;9928;10326;10344;12162;12796;13081;13082;13083;14433;15500;15501;15502;15539;15842;16343;16344;17884;18278;18298;19431	42	323.31	UniProtKB
2324		P00558	Phosphoglycerate kinase 1	90.89	PGK1;HEL-S-68p	P00558;V9HWF4;B4E1H9	175;186;438;439;584;685;686;980;1045;1046;1485;2402;2891;2892;3293;4234;5222;5356;5357;5358;6000;7034;8144;8696;8776;8777;9075;10160;11901;11902;13018;13329;16104;16154;16778;17213;18070;18215;18216;18627;18809;18819;19501;19720;19721;19803;20231	47	323.31	UniProtKB
2330		P00918	Carbonic anhydrase 2	46.15	CA2;HEL-76	P00918;V9HW21;A0A0K0K1L1	1876;6229;6411;7478;8271;8272;14597;14598;15292;19446;19447	11	10.98	UniProtKB
100		P01011	Alpha-1-antichymotrypsin	73.52	SERPINA3	A0A024R6P0;B3KS79;P01011;G3V595	286;287;882;1836;1837;1838;2433;2801;2802;2803;3131;3132;3408;3409;3905;3906;4459;4460;4461;5540;5541;5709;5710;5898;6399;6400;7030;7031;8653;8693;8694;9316;9619;10447;10448;12235;12236;12377;13161;13162;13163;14393;15089;15090;15263;17374;17507;19648;19737;19738;19767;19768	52	323.31	UniProtKB
2333		P01024	Complement C3	88.94	C3;HEL-S-62p	P01024;V9HWA9;B4E216	178;179;180;192;193;263;264;345;419;420;556;557;558;675;827;1250;1467;1468;1854;1855;1972;1973;1980;1981;2006;2007;2213;2356;2443;2579;2759;3064;3101;3125;3247;3390;3513;3514;3839;4355;4403;4404;5086;5087;5150;5151;5381;5382;5383;5498;5499;5506;5862;5893;5894;5916;5917;6463;6762;6810;7105;7106;7243;7244;7245;7433;7434;7522;7523;7936;7937;8046;8047;8255;8256;8415;8416;8504;8505;8546;8547;8548;8679…	207	323.31	UniProtKB
2351		P04075	Fructose-bisphosphate aldolase A	99.73	HEL-S-87p;ALDOA	V9HWN7;P04075;J3KPS3;H3BQN4;A0A0M4FNU3;H3BPS8;H3BUH7	130;131;218;903;904;1067;1068;1069;1094;1924;1998;2187;2209;2210;2271;2475;2476;4262;4369;5701;5702;6263;6264;6332;6333;7189;7973;8747;8748;9020;9021;9077;11590;11591;11592;13835;13836;13837;14331;14332;14888;14914;15078;15079;15961;15962;17930;18225;18669;19832;19833;20276	52	323.31	UniProtKB
2356		P04406	Glyceraldehyde-3-phosphate dehydrogenase	83.58	HEL-S-162eP;GAPDH	V9HVZ4;P04406;Q2TSD0;E7EUT5;Q0QET7;P10096	1817;2527;5956;6341;6412;8118;8177;10014;10475;10476;11875;11876;12071;12072;12073;13906;15236;17877;17878;18492;18559;18560;18561;18566;18567;18596;18597;18598;19018;19440;19441;19489;19660;19661	34	323.31	UniProtKB
2357		P04792	Heat shock protein beta-1	75.61	HEL-S-102;HSPB1	V9HW43;P04792;A0A6Q8PFK8;B4DL87;A0A6Q8PGK1;A0A6Q8PHJ6	1311;1312;2543;2544;2545;6779;6780;7273;7570;9647;9813;9814;9815;10070;13952;14371;14372;15247;17383;17384;18994;19167;19168;20270	24	323.31	UniProtKB
169		P05387	60S acidic ribosomal protein P2	97.39	RPLP2	A0A024RCA7;P05387	8206;8207;9062;9229;9797;9798;12674;13055;18607;20288	10	323.31	UniProtKB
418		P05413	Fatty acid-binding protein	94.74	FABP3	S4R371;A0A384MDY5;P05413;Q6IBD7;S4R3A2	10263;10264;10265;10432;12000;12001;12057;12919;12920;12963;12964;12965;13521;13522;13815;14679;14680;14681;15921;15922;15923;16067;16068;17263;17264;18190;18191;18192;18662;18663;19633;19634	32	323.31	UniProtKB
70		P06733	Alpha-enolase	97	ENO1	A0A024R4F1;P06733;A0A2R8Y6G6;E2DRY6;Q9LEJ0;Q9LEI9	171;172;554;672;1790;1791;1858;2373;2374;2375;2980;3527;3793;3794;3897;3898;4100;5180;5316;5317;5318;5744;5745;6716;6717;7162;7163;7360;7797;7851;7852;7853;7950;7951;7952;9327;9328;9733;9734;9748;9749;9767;11250;11251;11409;11410;11411;12953;13620;15401;15402;15629;15690;15728;15729;15874;15958;15959;16285;16900;17278;17279;18966;18967;19482;19954;19955;20022;20149;20163;20164	71	323.31	UniProtKB
2368		P07195	L-lactate dehydrogenase B chain	61.38	LDHB	Q5U077;P07195;A0A5F9ZHM4;A0A3B3IS95;A8MW50	2410;4076;5370;5624;6096;6642;6643;7535;8036;8736;8742;8743;8833;8834;9472;9473;10320;10321;10518;10519;10539;12777;12778;13258;13640;14489;15295;15296;15297;15994;15995;15996;18556;18557	34	323.31	UniProtKB
2370		P07737	Profilin-1	79.29	PFN1	P07737;K7EJ44;P02584;E1BHJ0;P02584	2236;2285;2286;3134;3138;3835;3836;9010;16465;16597;16598;16599;17000;17160;17161;17408;17409;17544;17545	19	289.7	UniProtKB
2278		P07900	Heat shock protein HSP 90-alpha	62.57	EL52;HSP90AA1	K9JA46;P07900;Q76LV2;Q8TBA7;Q2VPJ6;O75322;Q96HX7;Q86U12	283;1033;1034;1226;1263;1264;2133;2947;3025;3026;3067;3627;3795;3796;3797;4101;4177;4189;4190;4327;5889;7037;7181;7303;7326;7395;7396;7423;7424;7477;7554;7555;8330;8331;8333;9190;9952;10191;10192;10204;10205;13077;13308;13309;13348;14899;14900;16161;16162;17020;17021;17391;17402;17549;18583;18584;19900;19901;20006;20007;20370	61	323.31	UniProtKB
177		P08238	Heat shock protein HSP 90-beta	67.96	HSP90AB1	A0A024RD80;P08238;B4DMA2;B4DGL0;Q76LV1;G5E507;Q9H6X9;A8K3W9	257;283;840;1032;1265;2132;2952;3027;3028;3627;3684;3795;3796;3797;4101;4187;4188;4194;4327;4476;5885;5886;6118;6119;7037;7181;7303;7422;7477;7556;7790;8330;8332;9189;9559;10193;10194;10206;10207;11304;13210;13308;13309;13349;14898;15930;15931;16161;16162;17530;17531;17532;18583;18584;19900;19901;19902;19994;20006;20007	60	323.31	UniProtKB
52		P08865	40S ribosomal protein SA	52.54	RPSA;LOC388524	C9J9K3;A0A024R2L6;A0A0C4DG17;P08865;Q96RS2;A0A024R7P5;F8WD59	258;811;1845;3860;5155;5803;9478;11227;15669;15670;20289	11	182.74	UniProtKB
2404		P11142	Heat shock cognate 71 kDa protein	55.26	HEL-S-72p;HSPA8	V9HW22;P19120;P11142;E9PKE3;Q53GZ6;B3KTV0;Q53HF2;E9PNE6;E9PN89;B4E1Q1;A8K7Q2;A8KC76	1367;1368;1726;2168;2328;2340;3872;5233;5267;5268;7038;7039;7641;8093;8094;8450;8688;9912;9913;10349;10351;10352;11166;11167;11756;12514;12515;12758;12759;12760;12763;13407;13408;13447;13580;13918;14951;15659;16356;16582;17522;17840;18179;19089	44	323.31	UniProtKB
441		P13639	Elongation factor 2	57.11	EEF2	A0A384N6H1;P13639;Q6PK56;Q8TA90;B4DPU3;B4DRE8	572;1029;1378;2054;2164;2811;2812;3622;3744;3783;4655;5159;5741;5881;6088;6207;6295;6576;6765;7159;7160;8164;8165;8328;8329;9055;9484;9553;10337;13291;13292;13293;13811;14044;14913;15262;15470;16583;16621;16622;17229;17325;18155;18349;18390;18391;18912;18943;18944;19695;19909;19918;20049;20292;20293	55	285.68	UniProtKB
2415		P14618	Pyruvate kinase PKM	77.4	HEL-S-30;PKM;PKM2	V9HWB8;P14618;A0A024R5Z9;H3BTN5;B4DNK4;A0A024R609;Q8WUW7;H3BQ34	396;397;602;1230;1231;2018;2025;3457;3458;5241;5921;5922;6025;6026;6323;6937;7134;8115;8116;8691;8692;8911;9127;9173;9761;9899;11356;11357;12648;13048;13525;13822;14238;14239;14952;16681;16682;16938;16939;18941;20213	41	253	UniProtKB
2425		P17987	T-complex protein 1 subunit alpha	49.82	TCP1	P17987;E7ERF2;Q32L40;E7EQR6;F5H282	503;504;1432;2397;2416;4443;7340;7749;10684;12382;12577;12802;14241;16111;16371;16491;16596;17747;18689;18690;19671;20184;20254	23	106.91	UniProtKB
2447		P23528	Cofilin-1	95.18	HEL-S-15;CFL1	V9HWI5;P23528;E9PK25;G3V1A4	1444;1445;1446;1840;2248;3943;4542;7278;8989;9054;10181;11873;12507;12508;12509;12566;13071;13072;16567;18379;19819;19820	22	314.38	UniProtKB
2459		P26641	Elongation factor 1-gamma	37.99	EEF1G	Q53YD7;P26641;B4DUP0;B4DUK7;Q2F838;B4DSR4	75;826;1013;1842;5126;5177;8218;8922;9099;9289;9933;12309;14737;16592;17142;18847	16	27.09	UniProtKB
2195		P29692	Elongation factor 1-delta	46.62	EEF1D	E9PK01;P29692;A0A087X1X7;Q9H7G6;D3DWK1;B2RAR6;E9PRY8;E9PL12;E9PQ49;E9PI39;E9PMW7;E9PIZ1;H0YCK7;Q9BW34;E9PL71;E9PN91	1626;1710;2575;5890;7190;7191;7731;12132;14011;15890;16001	11	160.15	UniProtKB
1937		P31948	Stress-induced-phosphoprotein 1	33.52	HEL-S-94n;STIP1	V9HW72;A8K690;P31948	18;732;932;933;2166;3433;3799;7660;8006;8921;9018;9838;10427;11242;12272;12404;12405;17635;17880;18006	20	22.59	UniProtKB
2034		P32119	Peroxiredoxin-2	44.44	HEL-S-2a;PRDX2	B4DF70;V9HW12;P32119	1629;1630;3773;6552;6553;6554;7993;9067;11707;11708;14218;15081;15082;16664;16988	15	99.65	UniProtKB
103		P43490	Nicotinamide phosphoribosyltransferase	59.88	NAMPT;PBEF1	P43490;A0A024R718;A0A0C4DFS8	1861;2238;2881;3380;3850;5569;7011;7012;7169;7197;7198;7227;8845;9118;9375;10278;11163;11766;12620;12839;16631;16841;16842;16843;17625;17626;18602;18603;18723;19599;19600;19857;20099;20100	34	323.31	UniProtKB
2514		P46779	60S ribosomal protein L28	45.26	RPL28	P46779	9398;9534;13150;13436;13437;14677;15312;16357;17907;20158	10	9.37	UniProtKB
72		P46781	40S ribosomal protein S9	55.67	RPS9	A0A024R4M0;P46781;B5MCT8;C9JM19;B7Z732	4217;4218;7366;7367;7840;8022;9540;9957;9967;10077;10078;10353;11603;14846;15048;16330;16421	17	6.34	UniProtKB
2525		P49189	4-trimethylaminobutyraldehyde dehydrogenase	57.29	ALDH9A1	P49189;B4DE91;B4DX14;B4DYY1	61;490;1175;2419;3924;3925;4484;4768;5755;6184;6185;6330;6331;7965;8109;8157;8245;8323;12460;12461;13831;14945;16604;17875;18317;18318;18404;18537;18691;18692;18750;19145;19146;19278	34	296.91	UniProtKB
2526		P49327	Fatty acid synthase S-acetyltransferase	78.73	FASN	P49327;A0A0U1RQF0	51;52;53;98;99;100;124;203;204;226;227;482;483;484;491;492;621;622;770;771;772;872;873;885;909;1005;1336;1337;1440;1441;1955;2130;2193;2194;2255;2256;2257;2272;2273;2481;2482;2518;2546;2564;2565;2616;2617;2929;2930;2943;2997;2998;3038;3045;3076;3124;3218;3219;3220;3242;3243;3244;3443;3493;3494;3615;3677;3770;3833;3834;4230;4231;4435;5109;5219;5231;5232;5246;5435;5562;5563;5612;6028;6225;6226;6227…	265	323.31	UniProtKB
2546		P55072	Transitional endoplasmic reticulum ATPase-ATPase p97 subunit	62.28	HEL-S-70;VCP	V9HW80;P55072;Q3ZBT1;Q96IF9;Q0IIN5	485;486;487;693;742;743;1430;1431;3267;3896;4245;4246;4344;4502;4538;4539;4540;4656;4681;5341;6011;6019;6223;6224;6342;7125;8818;8949;9123;9264;9447;9499;9634;9668;9669;9710;9711;9724;10159;10486;12335;12336;12337;12727;13283;13844;14277;14656;14657;14919;15024;15198;16755;18107;19620;19621;19887	57	323.31	UniProtKB
2225		P60660	Myosin light polypeptide 6	60.26	MYL6	F8W1R7;G3V1V0;P60660;J3KND3;B7Z6Z4;F8VPF3;G3V1Y7	1006;2029;3476;7618;8319;13123;15434;18701	8	30.9	UniProtKB
2555		P60709	Actin	94.93	PS1TP5BP1;ACTB	Q1KLZ0;P60712;P60709;B4E335;Q8WVW5;Q53G99;Q53GK6;Q53G76;B4DW52;F1MRD0;E7EVS6;B3KUD3;P86700	574;575;1802;1803;2040;2041;2180;2405;2406;2607;2935;2936;2953;3169;3170;3972;3973;4051;4074;4083;7237;7238;7514;7515;7516;8054;8055;8056;8158;8159;8300;8846;9029;9866;9867;9914;9915;12651;12652;12729;14039;14040;14980;16807;16808;17818;18128;18129;18130;20250	50	323.31	UniProtKB
1941		P60842	Eukaryotic initiation factor 4A-I	44.83	EIF4A1	A8K7F6;P60842;A8K088;J3KT12;Q59F68;B4DNH2;J3KTB5	761;1718;2469;2470;2595;4119;6141;6385;7085;7211;9059;9172;9551;11556;12436;18357;18768	17	205.65	UniProtKB
2557		P60981	Destrin	74.55	HEL32;DSTN	V9HWA6;P60981;F6RFD5;B7Z9M9	1459;1824;2101;2102;2228;2229;5581;7268;7308;7309;7946;8988;9004;9119;12507;12508;12509;19817;19818	19	48.73	UniProtKB
2564		P61981	14-3-3 protein gamma	76.52	YWHAG	P61981;P68252;B3KNB4;B4DE78;B4DHC4	1734;1961;1962;3002;3158;3857;9696;9697;12524;12860;13219;13221;13222;13660;13661;16881;16882;17745;18242;18243;18405;18615;19850;20057;20058	25	323.31	UniProtKB
2569		P62241	40S ribosomal protein S8	39.9	RPS8	Q5JR95;Q5JR94;P62241;Q9BS10	254;255;4146;8065;8573;9633;10584;11916;11917;11918;19886	11	323.31	UniProtKB
2571		P62258	14-3-3 protein epsilon	81.18	HEL2;YWHAE;YWHAE/FAM22B fusion;YWHAE/FAM22A fusion	V9HW98;P62261;P62258;G9K389;G9K388;B7ZA86	55;56;141;2424;3000;3001;3158;3437;3525;5143;7431;8119;8120;8121;9043;9545;9696;9701;9702;12331;13219;13220;14430;18090;18406;19854;19855;20046;20047;20048	30	323.31	UniProtKB
2583		P62937	Peptidyl-prolyl cis-trans isomerase A	86.67	HEL-S-69p;PPIA	V9HWF5;P62937;A8K486;B2RE56;B4DM82;Q71V99;F8WE65;C9J5S7	1097;1098;3802;3803;3804;5264;6132;7577;7578;7579;8099;8100;8680;9246;15926;17085;17086;17087;18638;18639;19140;19141;19142	23	323.31	UniProtKB
2156		P63104	14-3-3 protein zeta/delta	85.71	YWHAZ	P63103;D0PNI1;P63104;E7EX29;E7ESK7;E9PD24;E7EVZ2;B0AZS6;E1BDS9	849;2580;3004;3158;4072;4340;5142;5464;6374;6375;9696;9698;12345;12346;12524;13219;13221;13222;16769;16770;16771;16886;16887;18405;19518;19519;19520;19851;20050	29	323.31	UniProtKB
2594		P78371	T-complex protein 1 subunit beta	65.98	HEL-S-100n;CCT2	V9HW96;P78371;F5GWF6;F8VQ14;B7Z4R3	76;2370;3465;3466;3517;3518;3573;3827;5975;6668;6931;7323;8227;8238;9218;9747;9819;10182;10359;10542;11944;12567;13068;13966;14745;16073;17657;18872;19037	29	82.88	UniProtKB
2616		Q06210	Glutamine--fructose-6-phosphate aminotransferase 1	54.22	GFPT1	Q06210;A0A6I8PRN4;A0A6I8PTT9	1798;1877;2201;3899;3926;3927;3947;3978;4552;4592;4759;5957;6702;6900;6961;7206;7209;7210;9811;10430;11815;12089;14128;14736;15057;15545;16692;16714;18244;18550;19624	31	323.31	UniProtKB
450		Q06830	Peroxiredoxin-1	80.4	PRDX1	A0A384NPQ2;Q06830;A0A0A0MSI0;B2R4P2	229;1628;2686;2687;6550;6551;7316;7986;9325;9440;9441;11332;11333;12135;14096;14097;14218;15953;16665;17280;17281	21	101.75	UniProtKB
2662		Q15365	Poly-binding protein 1	61.52	PCBP1	Q53SS8;Q15365	470;805;2218;4561;4706;7717;8131;8367;11140;11805;12200;12201;14087;14426;14835	15	86.5	UniProtKB
2192		Q15631	Translin	37.72	TSN	E9PGT1;Q15631;B3KRM8;B7Z5D9;Q53GR3	3584;3849;4575;6145;9555;9607;11153;11154;15266;17254;19859	11	11.46	UniProtKB
2668		Q15907	Ras-related protein Rab-11B	55.96	RAB11B;RAB11A	Q3MHP2;Q15907;H3BMH2;H3BSC1;Q2TA29;F2Z4D5;A0A024R5Z8;P62491;B4DMN1	810;1304;1865;2552;5807;5982;7051;7455;12898;13086;16607;19493;19494	13	20.07	UniProtKB
2672		Q16851	UTP--glucose-1-phosphate uridylyltransferase	97.83	UGP2	Q16851;B2RAN1;A0A087WYS1;E7EUC7;B4DUP2;Q53QE9	317;318;690;691;692;1159;1160;1161;1369;2048;2049;2798;2799;3352;3713;3714;3715;4149;4547;5130;5280;5398;5399;5484;5485;5487;5850;5851;6254;6255;6601;6602;6603;6776;7068;7069;7791;7920;7921;8282;8283;8306;8307;8308;8368;8471;8472;8898;8899;10088;10089;10254;10255;11361;11362;11522;11636;12009;12010;12207;12208;12695;12906;13653;14001;14002;14910;14911;14935;14956;15076;15621;16084;16416;16417;167…	84	323.31	UniProtKB
2679		Q32Q12	Nucleoside diphosphate kinase	55.14	NME1-NME2;NME2;NME1	Q32Q12;Q6FHN3;J3KPD9;P22392;E7ERL0	1415;3083;3084;3869;3969;5489;5524;6013;6645;6646;13070;14162;15302;15377;17136;18915;20150	17	19.79	UniProtKB
2828		Q96KP4	Cytosolic non-specific dipeptidase	86.53	CNDP2	Q96KP4;B4DV28;A0A024R382;B4DPF1;Q9NW02	109;1153;2510;2844;3277;3278;3279;3775;5174;5223;5224;6706;6707;6982;6983;9027;9270;11391;12127;12128;12227;12228;12229;12539;12594;12595;13633;13634;13635;14248;14316;14317;14318;15099;16313;17214;17872;17873;17874;17902;17903;19587;19588;19742;19758;19759;20003;20004;20005;20171;20182	51	323.31	UniProtKB
220		Q9UL46	Proteasome activator complex subunit 2	56.49	PSME2	Q86SZ7;A0A087X1Z3;Q9UL46;Q6FHK9;Q2TNB3	548;865;1119;1164;1478;2082;4610;6079;7842;8804;8805;9464;14445;14708;17413;19927	16	74.38	UniProtKB
57		Q9Y5P6	Mannose-1-phosphate guanyltransferase beta	41.39	GMPPB	A0A024R329;Q9Y5P6	1017;4701;5830;7352;8453;8454;8553;9862;12398;12510;15854;18281	12	60.25	UniProtKB
