# Supplementary material for: Network analysis of the proteome and peptidome sheds light on human milk as a biological system
Source: Sci Rep. 2024 Mar 30;14:7569. doi: 10.1038/s41598-024-58127-2 (PMC10981717; doi:10.1038/s41598-024-58127-2)
Supplement: Supplementary file 3 — Supplementary Table S2. [file 41598_2024_58127_MOESM3_ESM.xlsx]

## Sheet: Supplementary Table S3
Supplementary Table S2. All peptides identified in the peptidomics analysis
		Peptide identification ID	Peptide identifier. Matches with Supplementary Table S4.
		Cluster	Cluster id corresponding with the clusters in Figure 1
		Sequence	Peptide sequence
		Precursor charge	Charge of the precursor ion
		Mass to charge ratio	Mass to charge ratio of the precursor ion
		Modifications	Modifications on the peptide sequence that were identified
		Modified sequence	Peptide sequence including modifications
		Identification score	Score indicating the quality of the peptide spectrum match
		UniProt ID leading protein	UniProt ID of the leading protein
		Sequence database	Database used for the identification
Peptide identification ID	Cluster	Sequence	Precursor charge	Mass to charge ratio	Modifications	Modified sequence	Identification score	UniProt ID leading protein	Sequence database
872	1	DAPPPPAAPLPRWSGPIGVS	2	991.528	Unmodified	_DAPPPPAAPLPRWSGPIGVS_	128.96	Q99523	UniProtKB
2641	1	ESLSSSEESITEYK	2	794.865	Unmodified	_ESLSSSEESITEYK_	350.97	P05814	UniProtKB
5355	1	LPIPQQVVPYPQRA	2	803.459	Unmodified	_LPIPQQVVPYPQRA_	187.64	P05814	UniProtKB
9604	1	VLPIPQQVVP	2	545.337	Unmodified	_VLPIPQQVVP_	105.39	P05814	UniProtKB
443	2	APFDVIGPP	1	912.483	Unmodified	_APFDVIGPP_	103.29	Q13410	UniProtKB
488	2	APRDADTLH	2	498.249	Unmodified	_APRDADTLH_	105.14	Q13410	UniProtKB
683	2	AVADTRDQADGSRASVD	3	578.606	Unmodified	_AVADTRDQADGSRASVD_	125.52	P01833	UniProtKB
684	2	AVADTRDQADGSRASVDS	3	607.617	Unmodified	_AVADTRDQADGSRASVDS_	112.3	P01833	UniProtKB
685	2	AVADTRDQADGSRASVDSG	3	626.624	Unmodified	_AVADTRDQADGSRASVDSG_	190.96	P01833	UniProtKB
700	2	AVDKKAAGAGKVT	2	608.356	Unmodified	_AVDKKAAGAGKVT_	157.52	Q5VTE0	UniProtKB
1041	2	DEHQDKIYPSFQPQPLI	2	1028.01	Unmodified	_DEHQDKIYPSFQPQPLI_	160.38	P05814	UniProtKB
1047	2	DEIKDTRNESTQN	2	775.358	Unmodified	_DEIKDTRNESTQN_	100.72	P47710	UniProtKB
1109	2	DETKKTQNDVLH	3	476.576	Unmodified	_DETKKTQNDVLH_	129.84	P35241	UniProtKB
1597	2	DQSAETHSHKQSRLY	2	893.927	Unmodified	_DQSAETHSHKQSRLY_	231.26	P10451	UniProtKB
1820	2	DTRDQADGSRASVD	3	498.226	Unmodified	_DTRDQADGSRASVD_	131.96	P01833	UniProtKB
1824	2	DTRDQADGSRASVDSGSSE	3	647.279	Unmodified	_DTRDQADGSRASVDSGSSE_	87.16	P01833	UniProtKB
2107	2	EELEKEAKKVEGFDLV	2	931.991	Unmodified	_EELEKEAKKVEGFDLV_	284.24	Q99541	UniProtKB
2163	2	EEYMNGMNRQRNIL	3	589.947	Unmodified	_EEYMNGMNRQRNIL_	119.76	P47710	UniProtKB
3416	2	GREQEAEQMPEYRG	3	560.586	Unmodified	_GREQEAEQMPEYRG_	102.52	Q13410	UniProtKB
3506	2	GVDKTKSVVTGGVQ	2	687.883	Unmodified	_GVDKTKSVVTGGVQ_	168.02	O60664	UniProtKB
3602	2	HFRPKGAGSTTVK	3	462.593	Unmodified	_HFRPKGAGSTTVK_	128.54	Q6WN34	UniProtKB
3722	2	HTHGRYVPPSS	2	619.307	Unmodified	_HTHGRYVPPSS_	101.93	P15941	UniProtKB
4281	2	KEIPLSPMG	2	494.263	Oxidation (M)	_KEIPLSPM(Oxidation (M))G_	94.81	Q13410	UniProtKB
4304	2	KEQPLKTPGKK	2	627.382	Unmodified	_KEQPLKTPGKK_	104.22	P12272	UniProtKB
4588	2	KQKVEKVKHEDQQQGEDEHQDK	5	538.868	Unmodified	_KQKVEKVKHEDQQQGEDEHQDK_	418.11	P05814	UniProtKB
5019	2	LESREEYMNGMN	2	744.808	Oxidation (M)	_LESREEYMNGM(Oxidation (M))N_	192.12	P47710	UniProtKB
5593	2	LSSSEESITEYK	2	686.828	Unmodified	_LSSSEESITEYK_	210.27	P05814	UniProtKB
6503	2	PKAKDTVYTK	2	575.827	Unmodified	_PKAKDTVYTK_	215.06	P05814	UniProtKB
6607	2	PPPPPPPP	2	398.224	Unmodified	_PPPPPPPP_	128.65	P35241	UniProtKB
8101	2	SGVENALTKSELLVEQ	2	858.954	Unmodified	_SGVENALTKSELLVEQ_	289.45	Q99541	UniProtKB
8349	2	SPAVLVHRDGREQEAEQMPEYRGR	5	562.881	Unmodified	_SPAVLVHRDGREQEAEQMPEYRGR_	84.57	Q13410	UniProtKB
8403	2	SPTIPFFDPQIP	2	679.853	Unmodified	_SPTIPFFDPQIP_	204.36	P05814	UniProtKB
8429	2	SPYEKVSAGNGGS	2	626.794	Unmodified	_SPYEKVSAGNGGS_	245.46	P15941	UniProtKB
8470	2	SRASVDSGSSEEQGGSSRA	3	618.612	Unmodified	_SRASVDSGSSEEQGGSSRA_	165.17	P01833	UniProtKB
8525	2	SSEEQGGSSRALVST	2	747.855	Unmodified	_SSEEQGGSSRALVST_	184.98	P01833	UniProtKB
8558	2	SSEPIPLESREEYMNGMNR	3	747.009	Unmodified	_SSEPIPLESREEYMNGMNR_	180.81	P47710	UniProtKB
8666	2	SVDSGSSEEQGGSSRA	2	770.33	Unmodified	_SVDSGSSEEQGGSSRA_	336.1	P01833	UniProtKB
8891	2	TEYKQKVEKV	2	626.351	Unmodified	_TEYKQKVEKV_	198.25	P05814	UniProtKB
8953	2	THGRYVPPSS	2	550.778	Unmodified	_THGRYVPPSS_	80.75	P15941	UniProtKB
9180	2	TSKGEKFPSTSESR	3	514.258	Unmodified	_TSKGEKFPSTSESR_	93.49	Q13410	UniProtKB
9306	2	VADTRDQADGSRASVDSGSSEEQGG	3	827.696	Unmodified	_VADTRDQADGSRASVDSGSSEEQGG_	118.35	P01833	UniProtKB
9357	2	VDKKAAGAGKVT	2	572.838	Unmodified	_VDKKAAGAGKVT_	120.57	Q5VTE0	UniProtKB
9367	2	VDPQPSVVTRVVNLPLVS	2	960.052	Unmodified	_VDPQPSVVTRVVNLPLVS_	130.47	Q99541	UniProtKB
10281	2	YPSFQPQPLI	1	1189.63	Unmodified	_YPSFQPQPLI_	254.98	P05814	UniProtKB
120	3	ADTLHSKLIPTQPSQGAP	2	930.994	Unmodified	_ADTLHSKLIPTQPSQGAP_	202.25	Q13410	UniProtKB
491	3	APRDADTLHSKLIP	3	511.951	Unmodified	_APRDADTLHSKLIP_	122.64	Q13410	UniProtKB
492	3	APRDADTLHSKLIPT	3	545.634	Unmodified	_APRDADTLHSKLIPT_	96.67	Q13410	UniProtKB
495	3	APRDADTLHSKLIPTQPSQ	3	692.368	Unmodified	_APRDADTLHSKLIPTQPSQ_	140.06	Q13410	UniProtKB
496	3	APRDADTLHSKLIPTQPSQGAP	3	767.405	Unmodified	_APRDADTLHSKLIPTQPSQGAP_	184.35	Q13410	UniProtKB
611	3	ASVAVDPQPSVVTR	2	734.394	Acetyl (Protein N-term)	_(Acetyl (Protein N-term))ASVAVDPQPSVVTR_	155.97	Q99541	UniProtKB
850	3	DADTLHSKLIPTQPSQGAP	2	988.508	Unmodified	_DADTLHSKLIPTQPSQGAP_	256.37	Q13410	UniProtKB
1167	3	DGPERVTVIANAQDLS	2	842.929	Unmodified	_DGPERVTVIANAQDLS_	173.06	Q13410	UniProtKB
1168	3	DGPERVTVIANAQDLSK	3	604.987	Unmodified	_DGPERVTVIANAQDLSK_	163.41	Q13410	UniProtKB
1458	3	DPDTAHPHLFLYEDSK	3	628.964	Unmodified	_DPDTAHPHLFLYEDSK_	270.26	Q13410	UniProtKB
1564	3	DQGAEMDKSSQETQR	2	855.373	Unmodified	_DQGAEMDKSSQETQR_	153.24	Q99541	UniProtKB
1567	3	DQGAEMDKSSQETQRSEHKTH	3	810.363	Unmodified	_DQGAEMDKSSQETQRSEHKTH_	275.22	Q99541	UniProtKB
1804	3	DTLHSKLI	2	463.769	Unmodified	_DTLHSKLI_	132.08	Q13410	UniProtKB
1809	3	DTLHSKLIPTQPSQG	2	811.431	Unmodified	_DTLHSKLIPTQPSQG_	111.12	Q13410	UniProtKB
1811	3	DTLHSKLIPTQPSQGAP	2	895.476	Unmodified	_DTLHSKLIPTQPSQGAP_	187.57	Q13410	UniProtKB
1859	3	DTYHPMSEYPTYH	3	547.561	Unmodified	_DTYHPMSEYPTYH_	186.16	P15941	UniProtKB
2272	3	EIPLSPMGE	2	486.739	Unmodified	_EIPLSPMGE_	214.25	Q13410	UniProtKB
2591	3	ERGEKLDDLVSKSEVLGTQ	3	701.702	Unmodified	_ERGEKLDDLVSKSEVLGTQ_	187.31	O15498	UniProtKB
3387	3	GPPEEAEDRFSMPLIIT	2	951.469	Unmodified	_GPPEEAEDRFSMPLIIT_	211.77	O00592	UniProtKB
3717	3	HSKLIPTQPSQGAP	2	730.896	Unmodified	_HSKLIPTQPSQGAP_	165.58	Q13410	UniProtKB
3805	3	IESQDAGIKTITMLDEQK	3	674.014	Unmodified	_IESQDAGIKTITMLDEQK_	187.35	O00161	UniProtKB
4479	3	KLIPTQPS	2	442.266	Unmodified	_KLIPTQPS_	116.9	Q13410	UniProtKB
4481	3	KLIPTQPSQG	2	534.806	Unmodified	_KLIPTQPSQG_	95.31	Q13410	UniProtKB
4483	3	KLIPTQPSQGAP	1	1236.69	Unmodified	_KLIPTQPSQGAP_	144.77	Q13410	UniProtKB
5120	3	LIPTQPSQGAP	2	554.803	Unmodified	_LIPTQPSQGAP_	103.74	Q13410	UniProtKB
6225	3	NPSESSEPIPLESREE	2	900.418	Unmodified	_NPSESSEPIPLESREE_	358.71	P47710	UniProtKB
6273	3	NQELLLNPTHQIYPVT	2	940.499	Unmodified	_NQELLLNPTHQIYPVT_	267.77	P05814	UniProtKB
6628	3	PQIPKLTDLENL	2	690.89	Unmodified	_PQIPKLTDLENL_	189.66	P05814	UniProtKB
7119	3	QPILSKLEPQIA	2	668.895	Unmodified	_QPILSKLEPQIA_	182.46	O60664	UniProtKB
7401	3	RDADTLHSKLIPTQPSQGAP	3	711.375	Unmodified	_RDADTLHSKLIPTQPSQGAP_	142.98	Q13410	UniProtKB
7837	3	SAPRDADTLHSKLIPTQPSQGAP	3	796.415	Unmodified	_SAPRDADTLHSKLIPTQPSQGAP_	179.03	Q13410	UniProtKB
7968	3	SELLVEQYLPLTEEELEKEAK	3	830.767	Unmodified	_SELLVEQYLPLTEEELEKEAK_	163.42	Q99541	UniProtKB
8100	3	SGVENALTKSELLVE	2	794.925	Unmodified	_SGVENALTKSELLVE_	218.62	Q99541	UniProtKB
8202	3	SKLIPTQPSQ	2	549.811	Unmodified	_SKLIPTQPSQ_	91.26	Q13410	UniProtKB
8205	3	SKLIPTQPSQGAP	2	662.367	Unmodified	_SKLIPTQPSQGAP_	181.53	Q13410	UniProtKB
9072	3	TLHSKLIPTQPSQGAP	2	837.962	Unmodified	_TLHSKLIPTQPSQGAP_	148.68	Q13410	UniProtKB
6092	4	NILREKQTDEIKDT	3	568.304	Unmodified	_NILREKQTDEIKDT_	216.34	P47710	UniProtKB
417	5	ANPAVVRPHAQIPQRQ	3	594.668	Unmodified	_ANPAVVRPHAQIPQRQ_	170.95	P07498	UniProtKB
424	5	ANPAVVRPHAQIPQRQYLPNSHPPT	3	930.491	Deamidation (NQ)	_ANPAVVRPHAQIPQ(Deamidation (NQ))RQYLPNSHPPT_	167.85	P07498	UniProtKB
550	5	AQIPQRQYLPNSHPPTVVR	3	734.403	Unmodified	_AQIPQRQYLPNSHPPTVVR_	168.32	P07498	UniProtKB
2691	5	ESSEPIPLESREE	2	751.354	Unmodified	_ESSEPIPLESREE_	154.24	P47710	UniProtKB
3982	5	IPQRQYLPNSHPPTV	3	582.981	Unmodified	_IPQRQYLPNSHPPTV_	143.93	P07498	UniProtKB
3983	5	IPQRQYLPNSHPPTVV	2	923.994	Deamidation (NQ)	_IPQRQ(Deamidation (NQ))YLPNSHPPTVV_	158.01	P07498	UniProtKB
3984	5	IPQRQYLPNSHPPTVVR	3	668.038	Unmodified	_IPQRQYLPNSHPPTVVR_	153.23	P07498	UniProtKB
5046	5	LFAEEKAVADTRDQADGSRASVD	3	817.73	Unmodified	_LFAEEKAVADTRDQADGSRASVD_	139.83	P01833	UniProtKB
5216	5	LLNPTHQIYPVTQPLAPVHNPIS	2	1275.2	Unmodified	_LLNPTHQIYPVTQPLAPVHNPIS_	310.08	P05814	UniProtKB
5409	5	LPNSHPPTV	2	481.259	Unmodified	_LPNSHPPTV_	110.31	P07498	UniProtKB
5411	5	LPNSHPPTVVR	2	608.843	Unmodified	_LPNSHPPTVVR_	109.42	P07498	UniProtKB
6191	5	NPAVVRPHAQIPQR	3	528.302	Unmodified	_NPAVVRPHAQIPQR_	200.93	P07498	UniProtKB
6192	5	NPAVVRPHAQIPQRQ	3	570.989	Unmodified	_NPAVVRPHAQIPQRQ_	171.57	P07498	UniProtKB
6193	5	NPAVVRPHAQIPQRQY	3	625.343	Unmodified	_NPAVVRPHAQIPQRQY_	169.62	P07498	UniProtKB
6195	5	NPAVVRPHAQIPQRQYLP	3	695.389	Unmodified	_NPAVVRPHAQIPQRQYLP_	160.65	P07498	UniProtKB
6278	5	NQELLLNPTHQIYPVTQPLAP	2	1193.64	Unmodified	_NQELLLNPTHQIYPVTQPLAP_	195.6	P05814	UniProtKB
7288	5	QTDEIKDTR	2	553.278	Unmodified	_QTDEIKDTR_	205.83	P47710	UniProtKB
7613	5	RPAIAINNPYVP	2	662.872	Unmodified	_RPAIAINNPYVP_	131.06	P07498	UniProtKB
7614	5	RPAIAINNPYVPR	3	494.284	Unmodified	_RPAIAINNPYVPR_	102.4	P07498	UniProtKB
7752	5	RTPKQPAPKPEPSFSEYASVQVPR	4	674.859	Unmodified	_RTPKQPAPKPEPSFSEYASVQVPR_	163.72	P78324	UniProtKB
8203	5	SKLIPTQPSQG	2	578.322	Unmodified	_SKLIPTQPSQG_	199.03	Q13410	UniProtKB
8638	5	STDRSPYEKVSAGNGGSSLS	2	999.972	Unmodified	_STDRSPYEKVSAGNGGSSLS_	213.61	P15941	UniProtKB
8781	5	TATSEYQTFFNPR	2	781.368	Unmodified	_TATSEYQTFFNPR_	201.33	P00734	UniProtKB
9273	5	TYYANPAVVRP	2	625.83	Unmodified	_TYYANPAVVRP_	164.96	P07498	UniProtKB
9277	5	TYYANPAVVRPHAQIP	2	898.976	Unmodified	_TYYANPAVVRPHAQIP_	212.2	P07498	UniProtKB
9279	5	TYYANPAVVRPHAQIPQR	4	521.031	Unmodified	_TYYANPAVVRPHAQIPQR_	176.32	P07498	UniProtKB
9280	5	TYYANPAVVRPHAQIPQRQ	3	737.059	Unmodified	_TYYANPAVVRPHAQIPQRQ_	148.03	P07498	UniProtKB
9283	5	TYYANPAVVRPHAQIPQRQYLP	3	861.459	Unmodified	_TYYANPAVVRPHAQIPQRQYLP_	118.46	P07498	UniProtKB
9797	5	VPQPKVLPIPQQVVPYPQRAVPVQ	3	893.19	Unmodified	_VPQPKVLPIPQQVVPYPQRAVPVQ_	107.33	P05814	UniProtKB
9988	5	VVRPHAQIPQRQYLPNSHPPT	4	609.582	Unmodified	_VVRPHAQIPQRQYLPNSHPPT_	139.98	P07498	UniProtKB
9989	5	VVRPHAQIPQRQYLPNSHPPTV	4	634.349	Unmodified	_VVRPHAQIPQRQYLPNSHPPTV_	124.69	P07498	UniProtKB
9990	5	VVRPHAQIPQRQYLPNSHPPTVV	3	878.814	Deamidation (NQ)	_VVRPHAQIPQRQ(Deamidation (NQ))YLPNSHPPTVV_	174.71	P07498	UniProtKB
9991	5	VVRPHAQIPQRQYLPNSHPPTVVR	5	558.715	Unmodified	_VVRPHAQIPQRQYLPNSHPPTVVR_	117.64	P07498	UniProtKB
10108	5	YANPAVVRPHAQIPQR	3	606.336	Unmodified	_YANPAVVRPHAQIPQR_	156.08	P07498	UniProtKB
10311	5	YQRRPAIAINNPYVPR	4	482.771	Unmodified	_YQRRPAIAINNPYVPR_	85.84	P07498	UniProtKB
8286	7	SLSSSEESITEYKQKVEK	2	1036.52	Unmodified	_SLSSSEESITEYKQKVEK_	377.09	P05814	UniProtKB
2041	8	EDSAPRDADTLHSKLIPTQPSQGAP	3	877.772	Unmodified	_EDSAPRDADTLHSKLIPTQPSQGAP_	166.69	Q13410	UniProtKB
2273	8	EIPLSPMGEDS	2	587.768	Unmodified	_EIPLSPMGEDS_	236.82	Q13410	UniProtKB
2275	8	EIPLSPMGEDSAPR	2	749.864	Unmodified	_EIPLSPMGEDSAPR_	167.6	Q13410	UniProtKB
2281	8	EIPLSPMGEDSAPRDADTLH	2	1076	Unmodified	_EIPLSPMGEDSAPRDADTLH_	258.68	Q13410	UniProtKB
2282	8	EIPLSPMGEDSAPRDADTLHS	2	1119.52	Unmodified	_EIPLSPMGEDSAPRDADTLHS_	118.52	Q13410	UniProtKB
2283	8	EIPLSPMGEDSAPRDADTLHSK	4	592.288	Unmodified	_EIPLSPMGEDSAPRDADTLHSK_	133.16	Q13410	UniProtKB
3209	8	GEDSAPRDADTLH	2	692.31	Unmodified	_GEDSAPRDADTLH_	205.53	Q13410	UniProtKB
3956	8	IPLSPMGEDS	2	523.247	Unmodified	_IPLSPMGEDS_	225.78	Q13410	UniProtKB
3958	8	IPLSPMGEDSAPR	2	685.343	Unmodified	_IPLSPMGEDSAPR_	180.07	Q13410	UniProtKB
3959	8	IPLSPMGEDSAPRD	2	742.856	Unmodified	_IPLSPMGEDSAPRD_	180.88	Q13410	UniProtKB
3963	8	IPLSPMGEDSAPRDADTLH	2	1011.48	Unmodified	_IPLSPMGEDSAPRDADTLH_	229.32	Q13410	UniProtKB
3965	8	IPLSPMGEDSAPRDADTLHSK	4	560.027	Unmodified	_IPLSPMGEDSAPRDADTLHSK_	205.62	Q13410	UniProtKB
4284	8	KEIPLSPMGEDS	2	651.816	Unmodified	_KEIPLSPMGEDS_	208.15	Q13410	UniProtKB
4286	8	KEIPLSPMGEDSAPR	2	821.909	Oxidation (M)	_KEIPLSPM(Oxidation (M))GEDSAPR_	213.18	Q13410	UniProtKB
4287	8	KEIPLSPMGEDSAPRD	2	871.425	Unmodified	_KEIPLSPMGEDSAPRD_	161.63	Q13410	UniProtKB
4289	8	KEIPLSPMGEDSAPRDAD	3	643.307	Unmodified	_KEIPLSPMGEDSAPRDAD_	150.7	Q13410	UniProtKB
4290	8	KEIPLSPMGEDSAPRDADT	2	1014.98	Unmodified	_KEIPLSPMGEDSAPRDADT_	232.74	Q13410	UniProtKB
4292	8	KEIPLSPMGEDSAPRDADTLH	3	760.371	Unmodified	_KEIPLSPMGEDSAPRDADTLH_	238.63	Q13410	UniProtKB
4293	8	KEIPLSPMGEDSAPRDADTLHS	3	789.381	Unmodified	_KEIPLSPMGEDSAPRDADTLHS_	235.92	Q13410	UniProtKB
4294	8	KEIPLSPMGEDSAPRDADTLHSK	3	832.08	Unmodified	_KEIPLSPMGEDSAPRDADTLHSK_	212.01	Q13410	UniProtKB
5570	8	LSKEIPLSPMGEDSAPRDADTLH	3	827.076	Unmodified	_LSKEIPLSPMGEDSAPRDADTLH_	159.51	Q13410	UniProtKB
6576	8	PLSPMGEDSAPRD	2	686.314	Unmodified	_PLSPMGEDSAPRD_	164.65	Q13410	UniProtKB
6577	8	PLSPMGEDSAPRDADTLH	2	954.941	Unmodified	_PLSPMGEDSAPRDADTLH_	214.65	Q13410	UniProtKB
6583	8	PMGEDSAPRDADTLH	2	806.357	Unmodified	_PMGEDSAPRDADTLH_	240.12	Q13410	UniProtKB
6894	8	QDLSKEIPLSPMGEDSAPRDADTLH	3	908.104	Unmodified	_QDLSKEIPLSPMGEDSAPRDADTLH_	255.2	Q13410	UniProtKB
8183	8	SKEIPLSPMGEDSAPRDADTLH	3	789.381	Unmodified	_SKEIPLSPMGEDSAPRDADTLH_	108.08	Q13410	UniProtKB
8378	8	SPMGEDSAPR	2	523.732	Unmodified	_SPMGEDSAPR_	94.69	Q13410	UniProtKB
8379	8	SPMGEDSAPRD	2	581.246	Unmodified	_SPMGEDSAPRD_	207.34	Q13410	UniProtKB
8383	8	SPMGEDSAPRDADTLH	2	849.873	Unmodified	_SPMGEDSAPRDADTLH_	318.47	Q13410	UniProtKB
42	9	AAPTKALENPQPHPGWQGTLK	4	561.05	Unmodified	_AAPTKALENPQPHPGWQGTLK_	130.11	P19835	UniProtKB
109	9	ADTKELVSSKVSGAQ	2	760.402	Unmodified	_ADTKELVSSKVSGAQ_	133.16	O60664	UniProtKB
1969	9	EAVDATRGAVQ	2	558.786	Unmodified	_EAVDATRGAVQ_	142.92	O60664	UniProtKB
2068	9	EEDTNVYTEKHSDSLFK	4	511.239	Unmodified	_EEDTNVYTEKHSDSLFK_	121.19	P34741	UniProtKB
2102	9	EELEKEAKKVE	2	666.356	Unmodified	_EELEKEAKKVE_	109.16	Q99541	UniProtKB
2145	9	EESITEYKQK	2	627.814	Unmodified	_EESITEYKQK_	268.9	P05814	UniProtKB
2260	9	EIMEVPKAKDTVYT	2	812.419	Unmodified	_EIMEVPKAKDTVYT_	194.29	P05814	UniProtKB
2261	9	EIMEVPKAKDTVYTK	2	876.466	Unmodified	_EIMEVPKAKDTVYTK_	267.21	P05814	UniProtKB
2262	9	EIMEVPKAKDTVYTKG	2	904.977	Unmodified	_EIMEVPKAKDTVYTKG_	225.32	P05814	UniProtKB
2263	9	EIMEVPKAKDTVYTKGR	2	983.027	Unmodified	_EIMEVPKAKDTVYTKGR_	184.21	P05814	UniProtKB
2269	9	EIMEVPKAKDTVYTKGRVMPVLK	2	1316.73	Unmodified	_EIMEVPKAKDTVYTKGRVMPVLK_	321.62	P05814	UniProtKB
2462	9	ENKAIQDPRLFAEEK	3	596.648	Unmodified	_ENKAIQDPRLFAEEK_	145.43	P01833	UniProtKB
2643	9	ESLSSSEESITEYKQK	2	922.942	Unmodified	_ESLSSSEESITEYKQK_	413.13	P05814	UniProtKB
2728	9	ETIESLSSSEE	2	605.77	Unmodified	_ETIESLSSSEE_	278.48	P05814	UniProtKB
3483	9	GSSEEQGGSSRALVST	2	776.366	Unmodified	_GSSEEQGGSSRALVST_	216.83	P01833	UniProtKB
6238	9	NPTAHENYEKNNVM	2	830.873	Unmodified	_NPTAHENYEKNNVM_	231.66	P47710	UniProtKB
6251	9	NPTHQIYPVTQPLAPVHN	2	1013.53	Unmodified	_NPTHQIYPVTQPLAPVHN_	350.76	P05814	UniProtKB
6294	9	NQPSTQIVANAKGAVT	2	799.928	Unmodified	_NQPSTQIVANAKGAVT_	222.74	Q99541	UniProtKB
7003	9	QKPSYYVRLG	3	404.224	Unmodified	_QKPSYYVRLG_	63.28	Q99541	UniProtKB
7662	9	RPKLPLRYPERLQNPSES	4	545.804	Unmodified	_RPKLPLRYPERLQNPSES_	102.38	P47710	UniProtKB
8223	9	SKVSGAQEMVSSAKDTVA	2	897.949	Unmodified	_SKVSGAQEMVSSAKDTVA_	126.63	O60664	UniProtKB
8852	9	TEGGFVEGVNKKLG	2	717.883	Unmodified	_TEGGFVEGVNKKLG_	245.13	P19835	UniProtKB
8973	9	TIESLSSSEESITEY	2	837.883	Unmodified	_TIESLSSSEESITEY_	249.24	P05814	UniProtKB
9715	9	VPKAKDTVYTKGRVMPVL	2	1001.58	Unmodified	_VPKAKDTVYTKGRVMPVL_	248.68	P05814	UniProtKB
9894	9	VSPAVLVHRDGREQEAEQMPEY	3	847.411	Unmodified	_VSPAVLVHRDGREQEAEQMPEY_	120.71	Q13410	UniProtKB
9961	9	VVLPVPQPEIMEVPKAKDTV	3	730.413	Unmodified	_VVLPVPQPEIMEVPKAKDTV_	123.19	P05814	UniProtKB
10084	9	WSVPQPKVLPIPQQ	2	808.962	Unmodified	_WSVPQPKVLPIPQQ_	192.5	P05814	UniProtKB
312	10	AKDTVYTKGRVMPVLKSPTIPFFD	3	904.159	Unmodified	_AKDTVYTKGRVMPVLKSPTIPFFD_	149.32	P05814	UniProtKB
960	10	DDLDEEEDTHL	2	665.768	Unmodified	_DDLDEEEDTHL_	226.54	O00592	UniProtKB
1345	10	DLENLHLPLPLLQPLMQ	2	992.55	Unmodified	_DLENLHLPLPLLQPLMQ_	187.74	P05814	UniProtKB
1495	10	DPQIPKLTDLENLHLPLP	2	1027.07	Unmodified	_DPQIPKLTDLENLHLPLP_	211.75	P05814	UniProtKB
1496	10	DPQIPKLTDLENLHLPLPL	2	1083.61	Unmodified	_DPQIPKLTDLENLHLPLPL_	204.28	P05814	UniProtKB
1499	10	DPQIPKLTDLENLHLPLPLLQP	2	1252.71	Unmodified	_DPQIPKLTDLENLHLPLPLLQP_	232.8	P05814	UniProtKB
1527	10	DPSKPSSNVAGVVIIVI	2	847.988	Unmodified	_DPSKPSSNVAGVVIIVI_	123.2	P22897	UniProtKB
2468	10	ENLHLPLPLLQPLM	2	814.466	Unmodified	_ENLHLPLPLLQPLM_	164.43	P05814	UniProtKB
2469	10	ENLHLPLPLLQPLMQ	2	878.495	Unmodified	_ENLHLPLPLLQPLMQ_	194.39	P05814	UniProtKB
2523	10	EPIPYGFLPQNILP	2	799.435	Unmodified	_EPIPYGFLPQNILP_	178.22	P05814	UniProtKB
2888	10	FDPQIPKLTDLENLHLPLP	2	1100.6	Unmodified	_FDPQIPKLTDLENLHLPLP_	236.12	P05814	UniProtKB
2889	10	FDPQIPKLTDLENLHLPLPL	2	1157.15	Unmodified	_FDPQIPKLTDLENLHLPLPL_	164.63	P05814	UniProtKB
2921	10	FFDPQIPKLTDLENLHLPLP	2	1174.14	Unmodified	_FFDPQIPKLTDLENLHLPLP_	232.2	P05814	UniProtKB
3441	10	GRVMPVLKSPTIPFFDPQIPKL	3	827.475	Unmodified	_GRVMPVLKSPTIPFFDPQIPKL_	169.06	P05814	UniProtKB
3625	10	HLPLPLLQPLMQQVPQPIPQTL	3	834.482	Unmodified	_HLPLPLLQPLMQQVPQPIPQTL_	133.09	P05814	UniProtKB
4740	10	KVEISIPASSLPRLTPWIVA	3	726.428	Unmodified	_KVEISIPASSLPRLTPWIVA_	138.66	Q13410	UniProtKB
5406	10	LPLTEEELEKEAKKVEGFDLV	3	806.1	Unmodified	_LPLTEEELEKEAKKVEGFDLV_	250.27	Q99541	UniProtKB
5865	10	MPVLKSPTIPFFD	2	746.399	Unmodified	_MPVLKSPTIPFFD_	159.83	P05814	UniProtKB
6201	10	NPDEEGLFTVAASVIIR	2	915.983	Unmodified	_NPDEEGLFTVAASVIIR_	120.53	Q13410	UniProtKB
6633	10	PQIPKLTDLENLHLPLP	2	969.557	Unmodified	_PQIPKLTDLENLHLPLP_	196.33	P05814	UniProtKB
7101	10	QPAVVLPVPQPEIMEVPKAKDT	2	1193.66	Unmodified	_QPAVVLPVPQPEIMEVPKAKDT_	201.57	P05814	UniProtKB
8410	10	SPTIPFFDPQIPKLTDLEN	2	1086.56	Unmodified	_SPTIPFFDPQIPKLTDLEN_	259.48	P05814	UniProtKB
8411	10	SPTIPFFDPQIPKLTDLENL	2	1143.11	Unmodified	_SPTIPFFDPQIPKLTDLENL_	309.73	P05814	UniProtKB
8416	10	SPTIPFFDPQIPKLTDLENLHLPLP	3	948.184	Unmodified	_SPTIPFFDPQIPKLTDLENLHLPLP_	217.71	P05814	UniProtKB
9656	10	VMPVLKSPTIPFFD	2	795.934	Unmodified	_VMPVLKSPTIPFFD_	139.86	P05814	UniProtKB
9662	10	VMPVLKSPTIPFFDPQIPKLTD	3	828.459	Unmodified	_VMPVLKSPTIPFFDPQIPKLTD_	141.64	P05814	UniProtKB
1655	11	DSGEGDFLAEGGGVR	2	733.331	Unmodified	_DSGEGDFLAEGGGVR_	290.07	P02671	UniProtKB
2187	11	EGDFLAEGGGVR	2	603.791	Unmodified	_EGDFLAEGGGVR_	179.1	P02671	UniProtKB
3721	11	HTHGRYVPPS	2	575.791	Unmodified	_HTHGRYVPPS_	92.84	P15941	UniProtKB
5281	11	LNEYNQLQLQAAHAQEQIRR	4	606.569	Unmodified	_LNEYNQLQLQAAHAQEQIRR_	273.13	P47710	UniProtKB
6018	11	NEYNQLQLQAAHAQEQIRR	4	578.298	Unmodified	_NEYNQLQLQAAHAQEQIRR_	206.74	P47710	UniProtKB
9616	11	VLPIPQQVVPYPQRAVPVQALL	2	1213.22	Unmodified	_VLPIPQQVVPYPQRAVPVQALL_	239.48	P05814	UniProtKB
73	12	ADEAGSEADHEGTHSTKRGHA	4	541.492	Unmodified	_ADEAGSEADHEGTHSTKRGHA_	184.8	P02671	UniProtKB
276	12	AIQLTYNPDESSKPNMIDAATLK	2	1260.64	Unmodified	_AIQLTYNPDESSKPNMIDAATLK_	228.39	P02679	UniProtKB
1003	12	DEAGSEADHEGTHS	2	721.277	Unmodified	_DEAGSEADHEGTHS_	236.35	P02671	UniProtKB
1007	12	DEAGSEADHEGTHSTKRG	3	628.609	Unmodified	_DEAGSEADHEGTHSTKRG_	186.94	P02671	UniProtKB
1009	12	DEAGSEADHEGTHSTKRGHA	3	697.974	Unmodified	_DEAGSEADHEGTHSTKRGHA_	218.37	P02671	UniProtKB
1010	12	DEAGSEADHEGTHSTKRGHAK	3	740.672	Unmodified	_DEAGSEADHEGTHSTKRGHAK_	191.95	P02671	UniProtKB
1013	12	DEAGSEADHEGTHSTKRGHAKSRPV	4	665.57	Unmodified	_DEAGSEADHEGTHSTKRGHAKSRPV_	206.01	P02671	UniProtKB
1107	12	DESSKPNMIDAATLK	2	810.401	Unmodified	_DESSKPNMIDAATLK_	194.12	P02679	UniProtKB
1707	12	DSHSLTTNIMEILR	2	815.417	Unmodified	_DSHSLTTNIMEILR_	274.05	P02671	UniProtKB
1710	12	DSHSLTTNIMEILRGDFSSANNR	4	645.313	Unmodified	_DSHSLTTNIMEILRGDFSSANNR_	102.48	P02671	UniProtKB
2055	12	EEAPSLRPAPPPISGGGYR	3	651.006	Unmodified	_EEAPSLRPAPPPISGGGYR_	135.27	P02675	UniProtKB
3700	12	HRHPDEAAFFDTASTGK	3	629.631	Unmodified	_HRHPDEAAFFDTASTGK_	158.65	P02671	UniProtKB
4561	12	KPVPDLVPGN	2	518.295	Unmodified	_KPVPDLVPGN_	98.03	P02671	UniProtKB
4562	12	KPVPDLVPGNF	2	591.83	Unmodified	_KPVPDLVPGNF_	107.15	P02671	UniProtKB
4563	12	KPVPDLVPGNFK	2	655.877	Unmodified	_KPVPDLVPGNFK_	209.97	P02671	UniProtKB
5750	12	MADEAGSEADHEGTHSTKRGHA	4	574.252	Unmodified	_MADEAGSEADHEGTHSTKRGHA_	169.39	P02671	UniProtKB
5751	12	MADEAGSEADHEGTHSTKRGHAK	3	808.032	Unmodified	_MADEAGSEADHEGTHSTKRGHAK_	152.81	P02671	UniProtKB
6203	12	NPDESSKPNMIDAATLK	2	915.949	Unmodified	_NPDESSKPNMIDAATLK_	218.12	P02679	UniProtKB
8726	12	SYKMADEAGSEADHEGTHSTK	3	750.99	Unmodified	_SYKMADEAGSEADHEGTHSTK_	226.16	P02671	UniProtKB
8728	12	SYKMADEAGSEADHEGTHSTKRG	4	616.775	Unmodified	_SYKMADEAGSEADHEGTHSTKRG_	168.75	P02671	UniProtKB
8729	12	SYKMADEAGSEADHEGTHSTKRGHA	4	668.799	Unmodified	_SYKMADEAGSEADHEGTHSTKRGHA_	180.63	P02671	UniProtKB
1477	13	DPNHFRPAGLPEKY	3	547.611	Unmodified	_DPNHFRPAGLPEKY_	139.21	P0DJI8	UniProtKB
2226	13	EHQDKIYP	2	515.254	Unmodified	_EHQDKIYP_	131.06	P05814	UniProtKB
2706	13	ESSISSSSEEMSLSK	2	794.356	Unmodified	_ESSISSSSEEMSLSK_	184.03	P47710	UniProtKB
2726	13	ETIESLSS	1	865.415	Unmodified	_ETIESLSS_	131.3	P05814	UniProtKB
3031	13	FRKKVSPAVLVH	3	460.954	Unmodified	_FRKKVSPAVLVH_	134.2	Q13410	UniProtKB
3515	13	GVENALTKSELLVEQY	2	896.97	Unmodified	_GVENALTKSELLVEQY_	218.06	Q99541	UniProtKB
4233	13	KDPNHFRPAGLPEKY	2	884.96	Unmodified	_KDPNHFRPAGLPEKY_	141.85	P0DJI8	UniProtKB
4762	13	KVEQAVETEPEPELR	2	877.452	Unmodified	_KVEQAVETEPEPELR_	229.97	P02649	UniProtKB
6836	13	PVTQPLAPVH	2	529.803	Unmodified	_PVTQPLAPVH_	307.75	P05814	UniProtKB
8061	13	SGKDPNHFRPAGLPEKY	4	478.997	Unmodified	_SGKDPNHFRPAGLPEKY_	144.97	P0DJI8	UniProtKB
9097	13	TLVQDGIAK	2	472.774	Unmodified	_TLVQDGIAK_	111.74	Q13410	UniProtKB
9840	13	VQAAVGTSAAPVPSDNH	2	810.902	Unmodified	_VQAAVGTSAAPVPSDNH_	188.48	P02649	UniProtKB
10349	13	YVPFPPFSDISNPTAHENYEKNNVM	3	970.785	Unmodified	_YVPFPPFSDISNPTAHENYEKNNVM_	107.75	P47710	UniProtKB
83	15	ADGSRASVDSGSSEEQGGSS	2	935.388	Unmodified	_ADGSRASVDSGSSEEQGGSS_	247.38	P01833	UniProtKB
84	15	ADGSRASVDSGSSEEQGGSSR	3	675.962	Unmodified	_ADGSRASVDSGSSEEQGGSSR_	256.53	P01833	UniProtKB
85	15	ADGSRASVDSGSSEEQGGSSRA	3	699.641	Unmodified	_ADGSRASVDSGSSEEQGGSSRA_	168.84	P01833	UniProtKB
272	15	AIQDPRLFAEEKAVADTRDQAD	3	820.41	Unmodified	_AIQDPRLFAEEKAVADTRDQAD_	118.35	P01833	UniProtKB
273	15	AIQDPRLFAEEKAVADTRDQADG	3	839.417	Unmodified	_AIQDPRLFAEEKAVADTRDQADG_	181.82	P01833	UniProtKB
274	15	AIQDPRLFAEEKAVADTRDQADGS	3	868.428	Unmodified	_AIQDPRLFAEEKAVADTRDQADGS_	215.28	P01833	UniProtKB
1198	15	DGSRASVDSGSSEE	2	691.787	Unmodified	_DGSRASVDSGSSEE_	178.81	P01833	UniProtKB
1203	15	DGSRASVDSGSSEEQGGSS	2	899.87	Unmodified	_DGSRASVDSGSSEEQGGSS_	360.48	P01833	UniProtKB
1204	15	DGSRASVDSGSSEEQGGSSR	3	652.283	Unmodified	_DGSRASVDSGSSEEQGGSSR_	223.54	P01833	UniProtKB
1205	15	DGSRASVDSGSSEEQGGSSRA	3	675.962	Unmodified	_DGSRASVDSGSSEEQGGSSRA_	231.39	P01833	UniProtKB
1209	15	DGSRASVDSGSSEEQGGSSRALVST	3	809.372	Unmodified	_DGSRASVDSGSSEEQGGSSRALVST_	211.92	P01833	UniProtKB
1514	15	DPRLFAEEKAVADTRDQ	4	490.999	Unmodified	_DPRLFAEEKAVADTRDQ_	167.92	P01833	UniProtKB
1544	15	DQADGSRASVDSGSSE	2	784.327	Unmodified	_DQADGSRASVDSGSSE_	245.03	P01833	UniProtKB
1550	15	DQADGSRASVDSGSSEEQGGSS	2	1056.93	Unmodified	_DQADGSRASVDSGSSEEQGGSS_	444.78	P01833	UniProtKB
1551	15	DQADGSRASVDSGSSEEQGGSSR	3	756.99	Unmodified	_DQADGSRASVDSGSSEEQGGSSR_	400.77	P01833	UniProtKB
1552	15	DQADGSRASVDSGSSEEQGGSSRA	3	780.669	Unmodified	_DQADGSRASVDSGSSEEQGGSSRA_	415.21	P01833	UniProtKB
1821	15	DTRDQADGSRASVDS	3	527.236	Unmodified	_DTRDQADGSRASVDS_	91.81	P01833	UniProtKB
1830	15	DTRDQADGSRASVDSGSSEEQGGSS	2	1243.51	Deamidation (NQ)	_DTRDQ(Deamidation (NQ))ADGSRASVDSGSSEEQGGSS_	258.14	P01833	UniProtKB
3471	15	GSRASVDSGSSEEQGGSSRA	3	637.619	Unmodified	_GSRASVDSGSSEEQGGSSRA_	177.12	P01833	UniProtKB
3865	15	IMEVPKAKDTVYT	2	747.897	Unmodified	_IMEVPKAKDTVYT_	187.31	P05814	UniProtKB
3868	15	IMEVPKAKDTVYTKGR	2	918.506	Unmodified	_IMEVPKAKDTVYTKGR_	236.3	P05814	UniProtKB
6712	15	PRLFAEEKAVADTRDQADGS	3	726.026	Unmodified	_PRLFAEEKAVADTRDQADGS_	125.28	P01833	UniProtKB
6903	15	QDPRLFAEEKAVADTRDQ	3	697.015	Unmodified	_QDPRLFAEEKAVADTRDQ_	131.31	P01833	UniProtKB
7581	15	RLQNPSESSEPIPLESREE	3	733.029	Unmodified	_RLQNPSESSEPIPLESREE_	157.42	P47710	UniProtKB
483	16	APQMDWSKKNELFSNL	2	954.47	Unmodified	_APQMDWSKKNELFSNL_	271.53	O14745	UniProtKB
602	16	ASGVAVSDGVIKVFNDMKVRK	3	754.747	Acetyl (Protein N-term)	_(Acetyl (Protein N-term))ASGVAVSDGVIKVFNDMKVRK_	117.74	P23528	UniProtKB
1210	16	DGSYEEALVHL	2	616.793	Unmodified	_DGSYEEALVHL_	198.73	Q13410	UniProtKB
1695	16	DSGSSEEQGGSSRALVSTLVPLGL	2	1173.59	Unmodified	_DSGSSEEQGGSSRALVSTLVPLGL_	73.83	P01833	UniProtKB
1815	16	DTNVYTEKHSDSLFK	3	595.288	Unmodified	_DTNVYTEKHSDSLFK_	130.98	P34741	UniProtKB
2144	16	EESITEYK	1	998.468	Unmodified	_EESITEYK_	190.08	P05814	UniProtKB
2160	16	EEYMNGMNR	2	572.232	Unmodified	_EEYMNGMNR_	104.37	P47710	UniProtKB
2392	16	ELLLNPTHQ	2	532.79	Unmodified	_ELLLNPTHQ_	203.93	P05814	UniProtKB
2401	16	ELLLNPTHQIYPVTQPLAP	2	1072.59	Unmodified	_ELLLNPTHQIYPVTQPLAP_	203.85	P05814	UniProtKB
2408	16	ELLVEQYLPLTE	2	723.89	Unmodified	_ELLVEQYLPLTE_	106.6	Q99541	UniProtKB
3601	16	HFRPKGAGSTTV	2	629.339	Unmodified	_HFRPKGAGSTTV_	166.19	Q6WN34	UniProtKB
3998	16	IPVAQDLN	1	869.473	Unmodified	_IPVAQDLN_	193.96	P10451	UniProtKB
4669	16	KSPTIPFFDPQIPKL	2	864.49	Unmodified	_KSPTIPFFDPQIPKL_	162.32	P05814	UniProtKB
4671	16	KSPTIPFFDPQIPKLTD	2	972.527	Unmodified	_KSPTIPFFDPQIPKLTD_	188.63	P05814	UniProtKB
5793	16	MESEELNGAYK	2	635.785	Unmodified	_MESEELNGAYK_	166.16	P10451	UniProtKB
5861	16	MPVLKSPT	2	436.749	Unmodified	_MPVLKSPT_	132.08	P05814	UniProtKB
6267	16	NQELLLNPTH	2	589.812	Unmodified	_NQELLLNPTH_	241.96	P05814	UniProtKB
7679	16	RPSAPFRSNVYQPTE	2	875.431	Deamidation (NQ)	_RPSAPFRSN(Deamidation (NQ))VYQPTE_	92.87	Q9NZH0	UniProtKB
8486	16	SREEYMNGMN	2	615.748	Unmodified	_SREEYMNGMN_	107.57	P47710	UniProtKB
8487	16	SREEYMNGMNR	2	693.798	Unmodified	_SREEYMNGMNR_	114.83	P47710	UniProtKB
9652	16	VMPVLKSPT	2	486.283	Unmodified	_VMPVLKSPT_	105.57	P05814	UniProtKB
9814	16	VPVQALLLNQE	2	612.353	Unmodified	_VPVQALLLNQE_	141.52	P05814	UniProtKB
9834	16	VPYPQRAVPVQALL	2	775.956	Unmodified	_VPYPQRAVPVQALL_	164.68	P05814	UniProtKB
10021	16	VYTEGGFVEGVNKK	2	763.896	Unmodified	_VYTEGGFVEGVNKK_	268.32	P19835	UniProtKB
355	17	ALLLNQELLLNPTH	2	794.956	Unmodified	_ALLLNQELLLNPTH_	405.87	P05814	UniProtKB
841	17	DADTLHSK	2	443.717	Unmodified	_DADTLHSK_	212.2	Q13410	UniProtKB
1177	17	DGREQEAEQMPE	2	717.794	Oxidation (M)	_DGREQEAEQM(Oxidation (M))PE_	137.89	Q13410	UniProtKB
1274	17	DISNPTAHENYE	2	695.299	Unmodified	_DISNPTAHENYE_	195.27	P47710	UniProtKB
2677	17	ESREEYMNGMNR	2	758.319	Unmodified	_ESREEYMNGMNR_	217.83	P47710	UniProtKB
2857	17	FAEEKAVADTRDQADGS	3	603.947	Unmodified	_FAEEKAVADTRDQADGS_	192.16	P01833	UniProtKB
3591	17	HENYEKNNVML	3	469.55	Oxidation (M)	_HENYEKNNVM(Oxidation (M))L_	106.4	P47710	UniProtKB
5176	17	LLLNPTHQIYPVT	2	754.927	Unmodified	_LLLNPTHQIYPVT_	147.74	P05814	UniProtKB
5192	17	LLLNQELLLNPTH	2	759.438	Unmodified	_LLLNQELLLNPTH_	300.33	P05814	UniProtKB
5317	17	LNQELLLNPTHQIYPVT	2	997.041	Unmodified	_LNQELLLNPTHQIYPVT_	240.11	P05814	UniProtKB
5720	17	LWSVPQPKVLPIPQQVVPYP	2	1143.16	Unmodified	_LWSVPQPKVLPIPQQVVPYP_	199.13	P05814	UniProtKB
5807	17	MEVPKAKDTVYT	2	691.355	Unmodified	_MEVPKAKDTVYT_	138.25	P05814	UniProtKB
6335	17	NYEKNNVML	2	562.774	Unmodified	_NYEKNNVML_	105.57	P47710	UniProtKB
6398	17	PDIQYPDATD	2	567.751	Unmodified	_PDIQYPDATD_	106.68	P10451	UniProtKB
6557	17	PLMQQVPQPIPQT	2	738.898	Unmodified	_PLMQQVPQPIPQT_	185.6	P05814	UniProtKB
6625	17	PQIPKLTD	2	456.263	Unmodified	_PQIPKLTD_	127.02	P05814	UniProtKB
6995	17	QIYPVTQPLAPVH	2	731.906	Unmodified	_QIYPVTQPLAPVH_	192.26	P05814	UniProtKB
8670	17	SVDSGSSEEQGGSSRALVST	2	970.446	Unmodified	_SVDSGSSEEQGGSSRALVST_	296.27	P01833	UniProtKB
8808	17	TDLENLHLPLPLL	2	744.427	Unmodified	_TDLENLHLPLPLL_	250.92	P05814	UniProtKB
9593	17	VLKSPTIPFFDPQIPK	2	914.024	Unmodified	_VLKSPTIPFFDPQIPK_	215.87	P05814	UniProtKB
9629	17	VLPVPQPEIMEVPKAKDT	2	996.048	Unmodified	_VLPVPQPEIMEVPKAKDT_	178.67	P05814	UniProtKB
9831	17	VPYPQRAVPVQ	2	627.354	Unmodified	_VPYPQRAVPVQ_	171.73	P05814	UniProtKB
9971	17	VVPYPQRAVPVQ	2	676.888	Unmodified	_VVPYPQRAVPVQ_	164.96	P05814	UniProtKB
75	18	ADEAGSEADHEGTHSTKRGHAKSRP	4	658.562	Unmodified	_ADEAGSEADHEGTHSTKRGHAKSRP_	160.67	P02671	UniProtKB
197	18	AGKVTKSAQKAQKAK	3	515.314	Unmodified	_AGKVTKSAQKAQKAK_	136.17	Q5VTE0	UniProtKB
1005	18	DEAGSEADHEGTHSTK	2	835.848	Unmodified	_DEAGSEADHEGTHSTK_	244.58	P02671	UniProtKB
1324	18	DKSSQETQRSEHKTH	4	450.217	Unmodified	_DKSSQETQRSEHKTH_	197.47	Q99541	UniProtKB
1575	18	DQQQGEDEHQDK	2	728.8	Unmodified	_DQQQGEDEHQDK_	276.2	P05814	UniProtKB
1684	18	DSGSSEEQGGSSR	2	641.761	Unmodified	_DSGSSEEQGGSSR_	321.23	P01833	UniProtKB
2026	18	EDQQQGEDEHQDK	2	793.322	Unmodified	_EDQQQGEDEHQDK_	337.02	P05814	UniProtKB
2330	18	EKVKHEDQQQG	2	663.326	Unmodified	_EKVKHEDQQQG_	276.57	P05814	UniProtKB
2336	18	EKVKHEDQQQGEDEHQD	2	1039.95	Unmodified	_EKVKHEDQQQGEDEHQD_	387.81	P05814	UniProtKB
2337	18	EKVKHEDQQQGEDEHQDK	3	736.337	Unmodified	_EKVKHEDQQQGEDEHQDK_	388.83	P05814	UniProtKB
3566	18	HEDQQQGEDEHQD	2	797.804	Unmodified	_HEDQQQGEDEHQD_	336.73	P05814	UniProtKB
3567	18	HEDQQQGEDEHQDK	2	861.851	Unmodified	_HEDQQQGEDEHQDK_	390.68	P05814	UniProtKB
4382	18	KHEDQQQGEDEHQDK	3	617.602	Unmodified	_KHEDQQQGEDEHQDK_	317.07	P05814	UniProtKB
4754	18	KVEKVKHEDQQQGEDEHQDK	4	609.295	Unmodified	_KVEKVKHEDQQQGEDEHQDK_	454.25	P05814	UniProtKB
4781	18	KVKHEDQQQGEDEHQDK	3	693.323	Unmodified	_KVKHEDQQQGEDEHQDK_	364.95	P05814	UniProtKB
7016	18	QKVEKVKHEDQQQGEDEHQD	3	812.046	Unmodified	_QKVEKVKHEDQQQGEDEHQD_	431.61	P05814	UniProtKB
7017	18	QKVEKVKHEDQQQGEDEHQDK	3	854.744	Unmodified	_QKVEKVKHEDQQQGEDEHQDK_	547.58	P05814	UniProtKB
7647	18	RPKGAGSTT	2	437.741	Unmodified	_RPKGAGSTT_	103.74	Q6WN34	UniProtKB
9415	18	VEKVKHEDQQQGEDEHQD	3	726.661	Unmodified	_VEKVKHEDQQQGEDEHQD_	364.88	P05814	UniProtKB
9416	18	VEKVKHEDQQQGEDEHQDK	4	577.272	Unmodified	_VEKVKHEDQQQGEDEHQDK_	422.79	P05814	UniProtKB
9539	18	VKHEDQQQGE	2	599.278	Unmodified	_VKHEDQQQGE_	225.68	P05814	UniProtKB
9544	18	VKHEDQQQGEDEHQD	2	911.385	Unmodified	_VKHEDQQQGEDEHQD_	413.29	P05814	UniProtKB
9545	18	VKHEDQQQGEDEHQDK	3	650.624	Unmodified	_VKHEDQQQGEDEHQDK_	388	P05814	UniProtKB
691	19	AVADTRDQADGSRASVDSGSSEEQG	3	832.367	Unmodified	_AVADTRDQADGSRASVDSGSSEEQG_	170.27	P01833	UniProtKB
1545	19	DQADGSRASVDSGSSEE	2	848.848	Unmodified	_DQADGSRASVDSGSSEE_	330.24	P01833	UniProtKB
1553	19	DQADGSRASVDSGSSEEQGGSSRAL	3	818.364	Unmodified	_DQADGSRASVDSGSSEEQGGSSRAL_	348.85	P01833	UniProtKB
1657	19	DSGFREIENK	2	597.791	Unmodified	_DSGFREIENK_	94.69	P01833	UniProtKB
1686	19	DSGSSEEQGGSSRAL	2	733.821	Unmodified	_DSGSSEEQGGSSRAL_	325.79	P01833	UniProtKB
1844	19	DTVYTKGRV	2	519.783	Unmodified	_DTVYTKGRV_	190.26	P05814	UniProtKB
2293	19	EISIPASSLPRLTP	2	740.922	Unmodified	_EISIPASSLPRLTP_	175.91	Q13410	UniProtKB
2727	19	ETIESLSSSE	2	541.248	Unmodified	_ETIESLSSSE_	91.9	P05814	UniProtKB
2776	19	EVPKAKDTVYTKG	2	718.393	Unmodified	_EVPKAKDTVYTKG_	162.68	P05814	UniProtKB
2854	19	FAEEKAVADTRDQA	2	775.876	Unmodified	_FAEEKAVADTRDQA_	158.4	P01833	UniProtKB
2855	19	FAEEKAVADTRDQAD	2	833.389	Unmodified	_FAEEKAVADTRDQAD_	161.21	P01833	UniProtKB
2856	19	FAEEKAVADTRDQADG	3	574.936	Unmodified	_FAEEKAVADTRDQADG_	171.87	P01833	UniProtKB
2860	19	FAEEKAVADTRDQADGSRAS	3	708.67	Unmodified	_FAEEKAVADTRDQADGSRAS_	170.53	P01833	UniProtKB
5033	19	LFAEEKAVAD	2	546.782	Unmodified	_LFAEEKAVAD_	93.11	P01833	UniProtKB
5038	19	LFAEEKAVADTRDQA	2	832.418	Unmodified	_LFAEEKAVADTRDQA_	192.14	P01833	UniProtKB
5039	19	LFAEEKAVADTRDQAD	2	889.931	Unmodified	_LFAEEKAVADTRDQAD_	155.98	P01833	UniProtKB
5040	19	LFAEEKAVADTRDQADG	2	918.442	Unmodified	_LFAEEKAVADTRDQADG_	194.85	P01833	UniProtKB
7462	19	RETIESLSSSEE	2	683.82	Unmodified	_RETIESLSSSEE_	195.27	P05814	UniProtKB
7463	19	RETIESLSSSEES	2	727.336	Unmodified	_RETIESLSSSEES_	240.8	P05814	UniProtKB
8215	19	SKSKKFRRPDIQYPDATDE	3	761.057	Unmodified	_SKSKKFRRPDIQYPDATDE_	105.39	P10451	UniProtKB
8216	19	SKSKKFRRPDIQYPDATDED	3	799.4	Unmodified	_SKSKKFRRPDIQYPDATDED_	142.26	P10451	UniProtKB
9303	19	VADTRDQADGSRASVDSGSSEE	3	746.995	Unmodified	_VADTRDQADGSRASVDSGSSEE_	108.13	P01833	UniProtKB
9579	19	VLDSGFREIENK	2	703.867	Unmodified	_VLDSGFREIENK_	196.48	P01833	UniProtKB
571	20	AQPAVVLPVPQPEIMEVPKAKDT	2	1229.17	Unmodified	_AQPAVVLPVPQPEIMEVPKAKDT_	131.18	P05814	UniProtKB
572	20	AQPAVVLPVPQPEIMEVPKAKDTV	3	852.808	Unmodified	_AQPAVVLPVPQPEIMEVPKAKDTV_	112.88	P05814	UniProtKB
690	20	AVADTRDQADGSRASVDSGSSEEQ	3	813.36	Unmodified	_AVADTRDQADGSRASVDSGSSEEQ_	154.6	P01833	UniProtKB
703	20	AVDKKAAGAGKVTKSAQKAQKA	3	719.422	Unmodified	_AVDKKAAGAGKVTKSAQKAQKA_	111.66	Q5VTE0	UniProtKB
1471	20	DPKSKEEDKHL	2	663.338	Unmodified	_DPKSKEEDKHL_	227.94	P10451	UniProtKB
1919	20	DVYTESWAQDPSQENK	2	948.916	Unmodified	_DVYTESWAQDPSQENK_	393.8	P19835	UniProtKB
1970	20	EAVDATRGAVQS	2	602.302	Unmodified	_EAVDATRGAVQS_	210.08	O60664	UniProtKB
2091	20	EEKAVADTRDQA	2	666.823	Unmodified	_EEKAVADTRDQA_	202.16	P01833	UniProtKB
2093	20	EEKAVADTRDQADG	2	752.847	Unmodified	_EEKAVADTRDQADG_	212.59	P01833	UniProtKB
2094	20	EEKAVADTRDQADGS	2	796.363	Unmodified	_EEKAVADTRDQADGS_	231.06	P01833	UniProtKB
2095	20	EEKAVADTRDQADGSR	3	583.278	Unmodified	_EEKAVADTRDQADGSR_	198.95	P01833	UniProtKB
2305	20	EKAVADTRDQADG	2	688.326	Unmodified	_EKAVADTRDQADG_	211.26	P01833	UniProtKB
2313	20	EKQTDEIK	2	495.759	Unmodified	_EKQTDEIK_	208.37	P47710	UniProtKB
5342	20	LPIIQKLEPQIA	2	681.921	Unmodified	_LPIIQKLEPQIA_	221.68	Q99541	UniProtKB
5346	20	LPIIQKLEPQIAVANTY	2	956.051	Unmodified	_LPIIQKLEPQIAVANTY_	312.31	Q99541	UniProtKB
5515	20	LQPLMQQVPQPIPQTL	2	916.011	Unmodified	_LQPLMQQVPQPIPQTL_	187.76	P05814	UniProtKB
6061	20	NGVKTITS	2	410.232	Unmodified	_NGVKTITS_	121.74	Q99541	UniProtKB
8406	20	SPTIPFFDPQIPKLT	2	850.967	Unmodified	_SPTIPFFDPQIPKLT_	191.26	P05814	UniProtKB
8644	20	STKLHSRAYQQALS	2	795.423	Unmodified	_STKLHSRAYQQALS_	133.15	Q99541	UniProtKB
8698	20	SVRLEDSRQKLPEK	4	421.989	Unmodified	_SVRLEDSRQKLPEK_	192.32	Q13410	UniProtKB
9404	20	VEKTKSVVSG	2	517.298	Unmodified	_VEKTKSVVSG_	92.54	Q99541	UniProtKB
9536	20	VKEAKQKSQQTISQLH	3	618.346	Unmodified	_VKEAKQKSQQTISQLH_	189.81	Q99541	UniProtKB
9774	20	VPQPIPQTLALPP	2	685.906	Unmodified	_VPQPIPQTLALPP_	133.57	P05814	UniProtKB
99	21	ADQRRDFIDIESK	3	531.606	Unmodified	_ADQRRDFIDIESK_	119.74	P06858	UniProtKB
104	21	ADSGEGDFLAEGGGVR	2	768.85	Unmodified	_ADSGEGDFLAEGGGVR_	251.03	P02671	UniProtKB
204	21	AGSGSQVPTEPKKLEENEVIPK	3	779.748	Unmodified	_AGSGSQVPTEPKKLEENEVIPK_	133.38	M1VE83	UniProtKB
655	21	ATLVQDGIAKGRVA	2	699.907	Unmodified	_ATLVQDGIAKGRVA_	167.83	Q13410	UniProtKB
727	21	AVLVHRDGREQEAEQMPEY	3	753.027	Unmodified	_AVLVHRDGREQEAEQMPEY_	110.22	Q13410	UniProtKB
1083	21	DESGPSIVH	2	470.722	Unmodified	_DESGPSIVH_	100.07	P60709	UniProtKB
1084	21	DESGPSIVHR	2	548.773	Unmodified	_DESGPSIVHR_	76.83	P60709	UniProtKB
1211	21	DGSYEEALVHLK	2	680.841	Unmodified	_DGSYEEALVHLK_	267.63	Q13410	UniProtKB
1437	21	DPAEEDTNVYTEKHSDSL	3	683.968	Unmodified	_DPAEEDTNVYTEKHSDSL_	208.2	P34741	UniProtKB
1483	21	DPQELNGITR	2	571.794	Unmodified	_DPQELNGITR_	180.67	P49327	UniProtKB
1628	21	DRSPYEKVSAGNGGSSLSY	2	987.464	Unmodified	_DRSPYEKVSAGNGGSSLSY_	214.22	P15941	UniProtKB
1843	21	DTVYTKGR	2	470.248	Unmodified	_DTVYTKGR_	202.17	P05814	UniProtKB
2625	21	ESIRETEVIDPQDLLEGR	3	700.359	Unmodified	_ESIRETEVIDPQDLLEGR_	136.35	M1VE83	UniProtKB
2774	21	EVPKAKDTVYT	2	625.835	Unmodified	_EVPKAKDTVYT_	154.84	P05814	UniProtKB
3215	21	GEGDFLAEGGGVR	2	632.302	Unmodified	_GEGDFLAEGGGVR_	169.65	P02671	UniProtKB
3404	21	GRATLVQDGIAK	2	614.854	Unmodified	_GRATLVQDGIAK_	134.13	Q13410	UniProtKB
5041	21	LFAEEKAVADTRDQADGS	2	961.958	Unmodified	_LFAEEKAVADTRDQADGS_	216.39	P01833	UniProtKB
6220	21	NPSESSEPIPL	1	1169.57	Unmodified	_NPSESSEPIPL_	271.62	P47710	UniProtKB
7225	21	QQVPQPIPQTL	2	624.851	Unmodified	_QQVPQPIPQTL_	176.38	P05814	UniProtKB
8624	21	SSSYSKQFTSSTSYNRGDSTFES	3	851.705	Unmodified	_SSSYSKQFTSSTSYNRGDSTFES_	241.44	P02671	UniProtKB
8794	21	TDEDITSH	2	459.196	Unmodified	_TDEDITSH_	217.6	P10451	UniProtKB
9444	21	VEQAVETEPEPELR	2	813.404	Unmodified	_VEQAVETEPEPELR_	216.06	P02649	UniProtKB
9755	21	VPQPEIMEVPK	2	641.839	Oxidation (M)	_VPQPEIM(Oxidation (M))EVPK_	147.95	P05814	UniProtKB
260	22	AIQDPRLF	2	480.269	Unmodified	_AIQDPRLF_	119.29	P01833	UniProtKB
1325	22	DKTERELLESYIDGR	3	608.643	Unmodified	_DKTERELLESYIDGR_	183.23	P00734	UniProtKB
1453	22	DPDTAHPHLF	2	575.27	Unmodified	_DPDTAHPHLF_	240.12	Q13410	UniProtKB
1522	22	DPSKPSSNVAG	2	529.759	Unmodified	_DPSKPSSNVAG_	125.82	P22897	UniProtKB
1546	22	DQADGSRASVDSGSSEEQ	2	912.878	Unmodified	_DQADGSRASVDSGSSEEQ_	264.85	P01833	UniProtKB
1547	22	DQADGSRASVDSGSSEEQG	2	941.388	Unmodified	_DQADGSRASVDSGSSEEQG_	334.46	P01833	UniProtKB
1548	22	DQADGSRASVDSGSSEEQGG	2	969.899	Unmodified	_DQADGSRASVDSGSSEEQGG_	368.53	P01833	UniProtKB
1590	22	DQRRDFIDIESK	3	507.927	Unmodified	_DQRRDFIDIESK_	151.78	P06858	UniProtKB
2242	22	EIENKAIQ	2	472.756	Unmodified	_EIENKAIQ_	128.57	P01833	UniProtKB
2349	22	EKVSAGNGGSSL	2	553.278	Unmodified	_EKVSAGNGGSSL_	234.67	P15941	UniProtKB
2455	22	ENGVKTITS	2	474.753	Unmodified	_ENGVKTITS_	97.64	Q99541	UniProtKB
3695	22	HRDGREQEAEQMPEY	3	625.608	Unmodified	_HRDGREQEAEQMPEY_	99.01	Q13410	UniProtKB
5890	22	MQQVPQPIPQTLALPPQPLWSVPQP	3	930.839	Unmodified	_MQQVPQPIPQTLALPPQPLWSVPQP_	103.02	P05814	UniProtKB
5921	22	NAKGAVTGAKDAVTT	2	702.378	Unmodified	_NAKGAVTGAKDAVTT_	126.12	Q99541	UniProtKB
7065	22	QNILPLAQPAVVLPVPQPEIMEVPK	3	912.85	Oxidation (M)	_QNILPLAQPAVVLPVPQPEIM(Oxidation (M))EVPK_	151.3	P05814	UniProtKB
7236	22	QQVPQPIPQTLALPPQPLWSVPQP	2	1330.23	Unmodified	_QQVPQPIPQTLALPPQPLWSVPQP_	157.58	P05814	UniProtKB
7324	22	QVPQPIPQTLALPPQPLWSVPQP	3	844.472	Unmodified	_QVPQPIPQTLALPPQPLWSVPQP_	121.21	P05814	UniProtKB
7744	22	RSPYEKVSAGNGGSSLSY	3	620.303	Unmodified	_RSPYEKVSAGNGGSSLSY_	165.02	P15941	UniProtKB
7768	22	RVKEAKQKSQQTIS	3	544.313	Unmodified	_RVKEAKQKSQQTIS_	111.74	Q99541	UniProtKB
8409	22	SPTIPFFDPQIPKLTDLE	2	1029.54	Unmodified	_SPTIPFFDPQIPKLTDLE_	256.57	P05814	UniProtKB
9360	22	VDKTKSVVTGGVQ	2	659.372	Unmodified	_VDKTKSVVTGGVQ_	160.22	O60664	UniProtKB
9707	22	VPKAKDTVYT	2	561.314	Unmodified	_VPKAKDTVYT_	95.61	P05814	UniProtKB
1791	24	DTGAALLAESRAEKNRL	3	605.662	Unmodified	_DTGAALLAESRAEKNRL_	187.37	O00391	UniProtKB
754	25	AVSEHQLLHDKGKSIQDL	3	673.36	Unmodified	_AVSEHQLLHDKGKSIQDL_	153.21	P12272	UniProtKB
755	25	AVSEHQLLHDKGKSIQDLR	3	725.394	Unmodified	_AVSEHQLLHDKGKSIQDLR_	173.27	P12272	UniProtKB
756	25	AVSEHQLLHDKGKSIQDLRR	4	583.323	Unmodified	_AVSEHQLLHDKGKSIQDLRR_	128.32	P12272	UniProtKB
1012	25	DEAGSEADHEGTHSTKRGHAKSRP	4	640.803	Unmodified	_DEAGSEADHEGTHSTKRGHAKSRP_	192.81	P02671	UniProtKB
1698	25	DSGVTGSGLEGDH	2	615.765	Unmodified	_DSGVTGSGLEGDH_	188.66	P12272	UniProtKB
1833	25	DTRKMDPSKPSSNVAG	3	563.946	Unmodified	_DTRKMDPSKPSSNVAG_	82.55	P22897	UniProtKB
2234	25	EHQLLHDKGKSIQD	2	824.426	Unmodified	_EHQLLHDKGKSIQD_	256.95	P12272	UniProtKB
2235	25	EHQLLHDKGKSIQDL	3	587.648	Unmodified	_EHQLLHDKGKSIQDL_	146.96	P12272	UniProtKB
2236	25	EHQLLHDKGKSIQDLR	3	639.682	Unmodified	_EHQLLHDKGKSIQDLR_	212.69	P12272	UniProtKB
2577	25	EQPLKTPGKK	2	563.335	Unmodified	_EQPLKTPGKK_	110.87	P12272	UniProtKB
2578	25	EQPLKTPGKKK	3	418.591	Unmodified	_EQPLKTPGKKK_	118.71	P12272	UniProtKB
6071	25	NHPVRFGSDDEGRYLTQETNKVETY	3	985.8	Unmodified	_NHPVRFGSDDEGRYLTQETNKVETY_	183.09	P12272	UniProtKB
7093	25	QPAVVLPVPQPEIM	2	767.421	Oxidation (M)	_QPAVVLPVPQPEIM(Oxidation (M))_	202.03	P05814	UniProtKB
7957	25	SEHQLLHDKGKSIQDLR	4	501.771	Unmodified	_SEHQLLHDKGKSIQDLR_	219.79	P12272	UniProtKB
8625	25	SSSYSKQFTSSTSYNRGDSTFESK	4	671.054	Unmodified	_SSSYSKQFTSSTSYNRGDSTFESK_	203.84	P02671	UniProtKB
9175	25	TSEVSPNSKPSPNTK	2	786.897	Unmodified	_TSEVSPNSKPSPNTK_	193.81	P12272	UniProtKB
9455	25	VETYKEQPLKTPG	2	745.398	Unmodified	_VETYKEQPLKTPG_	116.77	P12272	UniProtKB
9457	25	VETYKEQPLKTPGKK	3	582.665	Unmodified	_VETYKEQPLKTPGKK_	162.7	P12272	UniProtKB
9458	25	VETYKEQPLKTPGKKK	2	937.541	Unmodified	_VETYKEQPLKTPGKKK_	166.48	P12272	UniProtKB
9876	25	VSEHQLLHDKGKSIQDLR	4	526.538	Unmodified	_VSEHQLLHDKGKSIQDLR_	174.23	P12272	UniProtKB
514	26	APVNVTTEVKSVE	2	686.87	Unmodified	_APVNVTTEVKSVE_	229.29	Q5VTE0	UniProtKB
961	26	DDLVKTKEELH	3	442.902	Unmodified	_DDLVKTKEELH_	104.82	P15311	UniProtKB
1428	26	DNLTKDDLDEEEDTHL	3	634.613	Unmodified	_DNLTKDDLDEEEDTHL_	222.16	O00592	UniProtKB
2351	26	EKVSAGNGGSSLSY	2	678.326	Unmodified	_EKVSAGNGGSSLSY_	167.11	P15941	UniProtKB
3366	26	GPEAAKSDETAAK	2	637.815	Unmodified	_GPEAAKSDETAAK_	208.95	P04792	UniProtKB
3997	26	IPTQPSQGAP	2	498.261	Unmodified	_IPTQPSQGAP_	106.38	Q13410	UniProtKB
4142	26	KAAGAGKVTKSAQKAQKA	3	581.679	Unmodified	_KAAGAGKVTKSAQKAQKA_	212.76	Q5VTE0	UniProtKB
5640	26	LTKDDLDEEEDTHL	2	836.881	Unmodified	_LTKDDLDEEEDTHL_	293.62	O00592	UniProtKB
6045	26	NGGTIPTAPPSHTG	2	653.823	Unmodified	_NGGTIPTAPPSHTG_	125.56	Q9NZH0	UniProtKB
6161	26	NLTKDDLDEEEDTHL	3	596.271	Unmodified	_NLTKDDLDEEEDTHL_	128.95	O00592	UniProtKB
7950	26	SEGIRDDRNEEKRITEAEK	5	455.831	Unmodified	_SEGIRDDRNEEKRITEAEK_	73.46	P15311	UniProtKB
7962	26	SELAQARDETKKTQNDVLH	3	728.701	Deamidation (NQ)	_SELAQARDETKKTQ(Deamidation (NQ))NDVLH_	104.45	P35241	UniProtKB
9007	26	TKDDLDEEEDTHL	2	780.339	Unmodified	_TKDDLDEEEDTHL_	276.95	O00592	UniProtKB
1282	27	DISNPTAHENYEKNNVMLQW	2	1202.06	Unmodified	_DISNPTAHENYEKNNVMLQW_	309.98	P47710	UniProtKB
1432	27	DPAEEDTNVYTEK	2	755.831	Unmodified	_DPAEEDTNVYTEK_	203.83	P34741	UniProtKB
1512	27	DPRLFAEEKAVADTR	4	430.227	Unmodified	_DPRLFAEEKAVADTR_	152.37	P01833	UniProtKB
1856	27	DTVYTKGRVMPVLKSPTIPFFD	3	837.782	Unmodified	_DTVYTKGRVMPVLKSPTIPFFD_	186.63	P05814	UniProtKB
2397	27	ELLLNPTHQIYPVTQ	2	883.478	Unmodified	_ELLLNPTHQIYPVTQ_	294.4	P05814	UniProtKB
5225	27	LLNQELLLNPTHQIYPVT	2	1053.58	Unmodified	_LLNQELLLNPTHQIYPVT_	212.55	P05814	UniProtKB
5357	27	LPIPQQVVPYPQRAVP	2	901.52	Unmodified	_LPIPQQVVPYPQRAVP_	229.17	P05814	UniProtKB
5360	27	LPIPQQVVPYPQRAVPVQA	2	1050.6	Unmodified	_LPIPQQVVPYPQRAVPVQA_	293.31	P05814	UniProtKB
5361	27	LPIPQQVVPYPQRAVPVQAL	2	1107.14	Unmodified	_LPIPQQVVPYPQRAVPVQAL_	206.58	P05814	UniProtKB
5370	27	LPLAQPAVVLPVPQPEI	2	891.032	Unmodified	_LPLAQPAVVLPVPQPEI_	137.55	P05814	UniProtKB
5442	27	LPQNILPLAQPAVV	2	736.945	Unmodified	_LPQNILPLAQPAVV_	143.37	P05814	UniProtKB
6274	27	NQELLLNPTHQIYPVTQ	2	1004.53	Unmodified	_NQELLLNPTHQIYPVTQ_	364.3	P05814	UniProtKB
6745	27	PTAHENYEKNNVMLQW	3	658.644	Unmodified	_PTAHENYEKNNVMLQW_	141.37	P47710	UniProtKB
6800	27	PVLKSPTIPFFDPQIPK	2	962.551	Unmodified	_PVLKSPTIPFFDPQIPK_	231.58	P05814	UniProtKB
6920	27	QELLLNPTHQIYPVTQ	2	947.507	Unmodified	_QELLLNPTHQIYPVTQ_	333.32	P05814	UniProtKB
7783	27	RVMPVLKSPTIPFFDPQIP	3	728.075	Unmodified	_RVMPVLKSPTIPFFDPQIP_	139.67	P05814	UniProtKB
8176	27	SKEEDKHLKF	3	420.891	Unmodified	_SKEEDKHLKF_	87.18	P10451	UniProtKB
8674	27	SVDSGSSEEQGGSSRALVSTLVPL	3	788.063	Unmodified	_SVDSGSSEEQGGSSRALVSTLVPL_	149.44	P01833	UniProtKB
8777	27	TAPYVPMYYVPNSYPYYGTNLYQR	3	974.127	Unmodified	_TAPYVPMYYVPNSYPYYGTNLYQR_	154.65	P07498	UniProtKB
9607	27	VLPIPQQVVPYPQ	2	739.424	Unmodified	_VLPIPQQVVPYPQ_	154.49	P05814	UniProtKB
174	28	AENGVKTITS	2	510.272	Unmodified	_AENGVKTITS_	104.2	Q99541	UniProtKB
679	28	AVADTRDQADGSR	2	681.324	Unmodified	_AVADTRDQADGSR_	194.29	P01833	UniProtKB
1277	28	DISNPTAHENYEKNN	2	873.39	Unmodified	_DISNPTAHENYEKNN_	293.13	P47710	UniProtKB
1342	28	DLENLHLPLPLLQP	2	806.459	Unmodified	_DLENLHLPLPLLQP_	163.12	P05814	UniProtKB
2103	28	EELEKEAKKVEG	3	463.58	Unmodified	_EELEKEAKKVEG_	102.87	Q99541	UniProtKB
2108	28	EELEKEAKKVEGFDLVQ	2	996.02	Unmodified	_EELEKEAKKVEGFDLVQ_	283.07	Q99541	UniProtKB
2639	28	ESLSSSEESITE	2	649.286	Unmodified	_ESLSSSEESITE_	210.1	P05814	UniProtKB
2978	28	FLPQNILP	1	941.545	Unmodified	_FLPQNILP_	110.54	P05814	UniProtKB
4488	28	KLPLRYPERLQNPSESSEPIP	4	613.331	Unmodified	_KLPLRYPERLQNPSESSEPIP_	75.55	P47710	UniProtKB
5616	28	LTDLENLHLPLP	2	687.885	Unmodified	_LTDLENLHLPLP_	291.15	P05814	UniProtKB
5617	28	LTDLENLHLPLPL	2	744.427	Unmodified	_LTDLENLHLPLPL_	282.13	P05814	UniProtKB
5620	28	LTDLENLHLPLPLLQP	2	913.525	Unmodified	_LTDLENLHLPLPLLQP_	244.71	P05814	UniProtKB
6754	28	PTHQIYPVTQPLAPVH	2	899.486	Unmodified	_PTHQIYPVTQPLAPVH_	158.58	P05814	UniProtKB
7092	28	QPAVVLPVPQPEI	2	693.903	Unmodified	_QPAVVLPVPQPEI_	188.66	P05814	UniProtKB
7629	28	RPDIQYPDATDEDITS	2	918.418	Unmodified	_RPDIQYPDATDEDITS_	185.57	P10451	UniProtKB
7965	28	SELLVEQYLPLTE	2	767.406	Unmodified	_SELLVEQYLPLTE_	173.37	Q99541	UniProtKB
8102	28	SGVENALTKSELLVEQY	2	940.486	Unmodified	_SGVENALTKSELLVEQY_	318.7	Q99541	UniProtKB
8643	28	STKDQYPYLK	2	621.822	Unmodified	_STKDQYPYLK_	82.29	Q99541	UniProtKB
8806	28	TDLENLHLPLP	2	631.343	Unmodified	_TDLENLHLPLP_	253.26	P05814	UniProtKB
9201	28	TTETKEPKKA	2	566.814	Unmodified	_TTETKEPKKA_	99.8	P01833	UniProtKB
9535	28	VKEAKQKSQQTIS	2	737.915	Unmodified	_VKEAKQKSQQTIS_	107.85	Q99541	UniProtKB
33	29	AAPDEKVLDSGFREIENK	2	1009.51	Unmodified	_AAPDEKVLDSGFREIENK_	261.74	P01833	UniProtKB
64	29	ADAAPDEKVLDSGFREIENK	2	1102.55	Unmodified	_ADAAPDEKVLDSGFREIENK_	283.05	P01833	UniProtKB
268	29	AIQDPRLFAEEKAVADTR	3	677.36	Unmodified	_AIQDPRLFAEEKAVADTR_	211.49	P01833	UniProtKB
270	29	AIQDPRLFAEEKAVADTRDQ	3	758.389	Unmodified	_AIQDPRLFAEEKAVADTRDQ_	194.18	P01833	UniProtKB
290	29	AKADAAPDEKVLDSGFREIENK	3	801.743	Unmodified	_AKADAAPDEKVLDSGFREIENK_	252.11	P01833	UniProtKB
436	29	APDEKVLDSGFREIENK	2	973.995	Unmodified	_APDEKVLDSGFREIENK_	263.75	P01833	UniProtKB
830	29	DAAPDEKVLDSGFREIEN	2	1002.98	Unmodified	_DAAPDEKVLDSGFREIEN_	212.7	P01833	UniProtKB
831	29	DAAPDEKVLDSGFREIENK	2	1067.03	Unmodified	_DAAPDEKVLDSGFREIENK_	290.95	P01833	UniProtKB
836	29	DAAPDEKVLDSGFREIENKAIQDPR	4	704.107	Unmodified	_DAAPDEKVLDSGFREIENKAIQDPR_	125.39	P01833	UniProtKB
1265	29	DIQYPDATDEDITSHMESEE	2	1162.97	Unmodified	_DIQYPDATDEDITSHMESEE_	319.81	P10451	UniProtKB
1269	29	DIQYPDATDEDITSHMESEELNGAY	3	948.399	Unmodified	_DIQYPDATDEDITSHMESEELNGAY_	123.32	P10451	UniProtKB
1900	29	DVSLAKADAAPDEKVLDSGFR	3	735.378	Unmodified	_DVSLAKADAAPDEKVLDSGFR_	219.04	P01833	UniProtKB
1902	29	DVSLAKADAAPDEKVLDSGFREIEN	3	897.115	Unmodified	_DVSLAKADAAPDEKVLDSGFREIEN_	277.59	P01833	UniProtKB
2251	29	EIENKAIQDPRLFAEEKAVADTR	4	661.599	Unmodified	_EIENKAIQDPRLFAEEKAVADTR_	210.29	P01833	UniProtKB
2304	29	EKAVADTRDQA	2	602.302	Unmodified	_EKAVADTRDQA_	188.28	P01833	UniProtKB
4037	29	IQDPRLFAEEKAVADTR	3	653.681	Unmodified	_IQDPRLFAEEKAVADTR_	186.05	P01833	UniProtKB
6707	29	PRLFAEEKAVADTR	3	534.958	Unmodified	_PRLFAEEKAVADTR_	150.05	P01833	UniProtKB
6900	29	QDPRLFAEEKAVAD	3	530.27	Unmodified	_QDPRLFAEEKAVAD_	115.06	P01833	UniProtKB
6902	29	QDPRLFAEEKAVADTR	3	615.987	Unmodified	_QDPRLFAEEKAVADTR_	188.47	P01833	UniProtKB
9798	29	VPQPKVLPIPQQVVPYPQRAVPVQA	3	916.869	Unmodified	_VPQPKVLPIPQQVVPYPQRAVPVQA_	166.61	P05814	UniProtKB
389	30	ALVSTLVPLG	1	969.598	Unmodified	_ALVSTLVPLG_	84.24	P01833	UniProtKB
601	30	ASGVAVSDGVIKVFNDMKVR	3	712.049	Acetyl (Protein N-term)	_(Acetyl (Protein N-term))ASGVAVSDGVIKVFNDMKVR_	150.29	P23528	UniProtKB
613	30	ASVAVDPQPSVVTRVV	2	833.462	Acetyl (Protein N-term)	_(Acetyl (Protein N-term))ASVAVDPQPSVVTRVV_	149.26	Q99541	UniProtKB
842	30	DADTLHSKL	2	500.259	Unmodified	_DADTLHSKL_	215.88	Q13410	UniProtKB
843	30	DADTLHSKLIP	2	605.327	Unmodified	_DADTLHSKLIP_	117.89	Q13410	UniProtKB
881	30	DATDEDITSH	2	552.228	Unmodified	_DATDEDITSH_	236.03	P10451	UniProtKB
896	30	DAVATWLNPDPSQK	2	771.383	Unmodified	_DAVATWLNPDPSQK_	279.3	P10451	UniProtKB
2521	30	EPIPYGFLPQNI	2	694.366	Unmodified	_EPIPYGFLPQNI_	172.23	P05814	UniProtKB
3237	30	GFLPQNILPLA	2	591.848	Unmodified	_GFLPQNILPLA_	107.43	P05814	UniProtKB
3620	30	HLPLPLLQPLM	2	636.381	Unmodified	_HLPLPLLQPLM_	119.57	P05814	UniProtKB
5680	30	LVQDGIAKGRVA	3	409.579	Unmodified	_LVQDGIAKGRVA_	132.78	Q13410	UniProtKB
6055	30	NGQENGHVKV	2	542.257	2 Deamidation (NQ)	_N(Deamidation (NQ))GQEN(Deamidation (NQ))GHVKV_	103.55	P29966	UniProtKB
6122	30	NKYPDAVATWLNPDPSQ	2	958.463	Unmodified	_NKYPDAVATWLNPDPSQ_	283.82	P10451	UniProtKB
6123	30	NKYPDAVATWLNPDPSQK	2	1022.51	Unmodified	_NKYPDAVATWLNPDPSQK_	242.01	P10451	UniProtKB
6185	30	NPAVAATSA	1	801.41	Unmodified	_NPAVAATSA_	101.28	P15941	UniProtKB
6243	30	NPTHQIYPVT	2	585.301	Unmodified	_NPTHQIYPVT_	111.95	P05814	UniProtKB
6446	30	PFFDPQIPKL	2	601.334	Unmodified	_PFFDPQIPKL_	92.06	P05814	UniProtKB
6763	30	PTIPFFDPQIPKL	2	756.927	Unmodified	_PTIPFFDPQIPKL_	212.72	P05814	UniProtKB
8810	30	TDLENLHLPLPLLQP	2	856.983	Unmodified	_TDLENLHLPLPLLQP_	204.17	P05814	UniProtKB
10236	30	YPDAVATWLNPDPSQK	2	901.441	Unmodified	_YPDAVATWLNPDPSQK_	361.82	P10451	UniProtKB
297	31	AKDTVYTKG	2	491.764	Unmodified	_AKDTVYTKG_	103.88	P05814	UniProtKB
298	31	AKDTVYTKGR	2	569.814	Unmodified	_AKDTVYTKGR_	250.76	P05814	UniProtKB
1195	31	DGRGDSVVYGLRSKSKKF	3	667.029	Unmodified	_DGRGDSVVYGLRSKSKKF_	109.04	P10451	UniProtKB
1661	31	DSGFREIENKAIQDPR	3	625.65	Unmodified	_DSGFREIENKAIQDPR_	149.97	P01833	UniProtKB
1762	31	DSVVYGLRSKSKKF	2	807.454	Unmodified	_DSVVYGLRSKSKKF_	156.14	P10451	UniProtKB
2335	31	EKVKHEDQQQGEDEHQ	3	655.296	Unmodified	_EKVKHEDQQQGEDEHQ_	302.34	P05814	UniProtKB
3192	31	GDSVVYGLRSKSKKF	3	557.646	Unmodified	_GDSVVYGLRSKSKKF_	114.7	P10451	UniProtKB
3434	31	GRVMPVLKSPTIPFF	2	844.981	Unmodified	_GRVMPVLKSPTIPFF_	144.1	P05814	UniProtKB
3688	31	HQIYPVTQPLAPVHNPISV	2	1055.58	Unmodified	_HQIYPVTQPLAPVHNPISV_	313.54	P05814	UniProtKB
4752	31	KVEKVKHEDQQQGEDEHQ	3	731.017	Unmodified	_KVEKVKHEDQQQGEDEHQ_	356.87	P05814	UniProtKB
6090	31	NILREKQTDEIK	3	496.279	Unmodified	_NILREKQTDEIK_	204.85	P47710	UniProtKB
7015	31	QKVEKVKHEDQQQGEDEHQ	3	773.704	Unmodified	_QKVEKVKHEDQQQGEDEHQ_	418.24	P05814	UniProtKB
7261	31	QRNILREKQTDEIK	4	443.501	Unmodified	_QRNILREKQTDEIK_	203.87	P47710	UniProtKB
7490	31	RGDSVVYGLRSKSKKF	4	457.511	Unmodified	_RGDSVVYGLRSKSKKF_	75.91	P10451	UniProtKB
7659	31	RPKLPLRYPERLQNP	4	470.027	Unmodified	_RPKLPLRYPERLQNP_	103.4	P47710	UniProtKB
7661	31	RPKLPLRYPERLQNPSE	4	524.046	Unmodified	_RPKLPLRYPERLQNPSE_	92.58	P47710	UniProtKB
7663	31	RPKLPLRYPERLQNPSESS	3	756.413	Unmodified	_RPKLPLRYPERLQNPSESS_	177.12	P47710	UniProtKB
9265	31	TYDGRGDSVVYGLRSKSKKF	4	566.551	Unmodified	_TYDGRGDSVVYGLRSKSKKF_	120.92	P10451	UniProtKB
9543	31	VKHEDQQQGEDEHQ	2	853.872	Unmodified	_VKHEDQQQGEDEHQ_	432.55	P05814	UniProtKB
9615	31	VLPIPQQVVPYPQRAVPVQAL	2	1156.68	Unmodified	_VLPIPQQVVPYPQRAVPVQAL_	275.35	P05814	UniProtKB
246	32	AIPVAQDLNAPS	2	598.32	Unmodified	_AIPVAQDLNAPS_	112.11	P10451	UniProtKB
1178	32	DGREQEAEQMPEY	2	799.325	Oxidation (M)	_DGREQEAEQM(Oxidation (M))PEY_	187.85	Q13410	UniProtKB
1179	32	DGREQEAEQMPEYR	3	579.921	Unmodified	_DGREQEAEQMPEYR_	206.66	Q13410	UniProtKB
1180	32	DGREQEAEQMPEYRG	3	598.929	Unmodified	_DGREQEAEQMPEYRG_	146.96	Q13410	UniProtKB
1181	32	DGREQEAEQMPEYRGR	3	650.962	Unmodified	_DGREQEAEQMPEYRGR_	179.81	Q13410	UniProtKB
2493	32	ENYEKNNVML	2	627.295	Unmodified	_ENYEKNNVML_	91.07	P47710	UniProtKB
2576	32	EQMPEYRGR	2	583.275	Unmodified	_EQMPEYRGR_	101.43	Q13410	UniProtKB
2858	32	FAEEKAVADTRDQADGSR	3	655.98	Unmodified	_FAEEKAVADTRDQADGSR_	173.37	P01833	UniProtKB
3414	32	GREQEAEQMPEY	2	733.814	Unmodified	_GREQEAEQMPEY_	136.63	Q13410	UniProtKB
3415	32	GREQEAEQMPEYR	3	541.579	Unmodified	_GREQEAEQMPEYR_	156.52	Q13410	UniProtKB
3417	32	GREQEAEQMPEYRGR	4	459.717	Unmodified	_GREQEAEQMPEYRGR_	153.09	Q13410	UniProtKB
4441	32	KKVSPAVLVHRDGREQEAEQMPEY	4	699.858	Unmodified	_KKVSPAVLVHRDGREQEAEQMPEY_	101.17	Q13410	UniProtKB
4643	32	KRPSGSLGKRPSAPFRSNVYQPTE	4	665.853	Deamidation (NQ)	_KRPSGSLGKRPSAPFRSN(Deamidation (NQ))VYQPTE_	98.82	Q9NZH0	UniProtKB
4844	32	KVSPAVLVHRDGREQEAEQMPEYR	5	565.689	Unmodified	_KVSPAVLVHRDGREQEAEQMPEYR_	100.76	Q13410	UniProtKB
5035	32	LFAEEKAVADTR	2	675.357	Unmodified	_LFAEEKAVADTR_	191.04	P01833	UniProtKB
5042	32	LFAEEKAVADTRDQADGSR	3	693.675	Unmodified	_LFAEEKAVADTRDQADGSR_	188.04	P01833	UniProtKB
6713	32	PRLFAEEKAVADTRDQADGSR	5	467.239	Unmodified	_PRLFAEEKAVADTRDQADGSR_	136.96	P01833	UniProtKB
8346	32	SPAVLVHRDGREQEAEQMPEY	3	819.72	Oxidation (M)	_SPAVLVHRDGREQEAEQM(Oxidation (M))PEY_	159.26	Q13410	UniProtKB
8348	32	SPAVLVHRDGREQEAEQMPEYRG	4	664.324	Unmodified	_SPAVLVHRDGREQEAEQMPEYRG_	144.92	Q13410	UniProtKB
8492	32	SREEYMNGMNRQRNILR	5	434.218	Unmodified	_SREEYMNGMNRQRNILR_	68.92	P47710	UniProtKB
663	33	ATSEVSPNSKPSPNTK	2	822.415	Unmodified	_ATSEVSPNSKPSPNTK_	167.98	P12272	UniProtKB
1850	33	DTVYTKGRVMPVLKS	3	565.315	Unmodified	_DTVYTKGRVMPVLKS_	143.97	P05814	UniProtKB
1920	33	DVYTESWAQDPSQENKK	2	1012.96	Unmodified	_DVYTESWAQDPSQENKK_	345.51	P19835	UniProtKB
2191	33	EGGFVEGVNKK	2	582.306	Unmodified	_EGGFVEGVNKK_	225.66	P19835	UniProtKB
2193	33	EGGFVEGVNKKLG	2	667.359	Unmodified	_EGGFVEGVNKKLG_	113.27	P19835	UniProtKB
6502	33	PKAKDTVYT	2	511.779	Unmodified	_PKAKDTVYT_	108.81	P05814	UniProtKB
6749	33	PTHQIYPVTQ	2	592.309	Unmodified	_PTHQIYPVTQ_	107.57	P05814	UniProtKB
6776	33	PVAQDLNAPS	2	506.259	Unmodified	_PVAQDLNAPS_	87.18	P10451	UniProtKB
7484	33	RGDSVVYGLR	2	561.307	Unmodified	_RGDSVVYGLR_	75.38	P10451	UniProtKB
8243	33	SLERLPSPDPGAEGHGQS	2	917.44	Unmodified	_SLERLPSPDPGAEGHGQS_	134.81	H0YCU0	UniProtKB
8530	33	SSEEQGGSSRALVSTLVPLG	2	987.511	Unmodified	_SSEEQGGSSRALVSTLVPLG_	138.42	P01833	UniProtKB
8761	33	TAMSSETPTSRQLSEYLKHAKGRT	5	536.676	Unmodified	_TAMSSETPTSRQLSEYLKHAKGRT_	139.26	P22079	UniProtKB
9258	33	TYDGRGDSVVYGL	2	701.336	Unmodified	_TYDGRGDSVVYGL_	136.63	P10451	UniProtKB
9259	33	TYDGRGDSVVYGLR	3	519.927	Unmodified	_TYDGRGDSVVYGLR_	168.89	P10451	UniProtKB
9408	33	VEKVKHEDQQQ	2	684.349	Unmodified	_VEKVKHEDQQQ_	261.52	P05814	UniProtKB
9502	33	VGVIKAVDKKAAGAGKVT	3	571.352	Unmodified	_VGVIKAVDKKAAGAGKVT_	171.98	Q5VTE0	UniProtKB
9771	33	VPQPIPQTL	2	496.792	Unmodified	_VPQPIPQTL_	109.01	P05814	UniProtKB
10115	33	YDGRGDSVVYGLR	3	486.244	Unmodified	_YDGRGDSVVYGLR_	118.76	P10451	UniProtKB
1510	34	DPRLFAEEKAVAD	3	487.584	Unmodified	_DPRLFAEEKAVAD_	100.11	P01833	UniProtKB
1685	34	DSGSSEEQGGSSRA	2	677.279	Unmodified	_DSGSSEEQGGSSRA_	333.63	P01833	UniProtKB
2210	34	EGTINVHDVETQFNQYK	3	674.657	Unmodified	_EGTINVHDVETQFNQYK_	206.43	P15941	UniProtKB
3511	34	GVENALTKSELL	2	637.354	Unmodified	_GVENALTKSELL_	219.03	Q99541	UniProtKB
4250	34	KDTVYTKGR	2	534.296	Unmodified	_KDTVYTKGR_	240.47	P05814	UniProtKB
4746	34	KVEKVKHEDQQQ	2	748.397	Unmodified	_KVEKVKHEDQQQ_	201	P05814	UniProtKB
4747	34	KVEKVKHEDQQQG	2	776.908	Unmodified	_KVEKVKHEDQQQG_	307.95	P05814	UniProtKB
5391	34	LPLRYPERLQNPSE	3	571.309	Unmodified	_LPLRYPERLQNPSE_	100.19	P47710	UniProtKB
5632	34	LTEEELEKEAKKVEGFDLV	3	736.054	Unmodified	_LTEEELEKEAKKVEGFDLV_	144.68	Q99541	UniProtKB
5771	34	MDNLSSEEIQQRAHQITDESLE	2	1308.1	Acetyl (Protein N-term)	_(Acetyl (Protein N-term))MDNLSSEEIQQRAHQITDESLE_	168.32	O00161	UniProtKB
7010	34	QKVEKVKHEDQQQG	2	840.937	Unmodified	_QKVEKVKHEDQQQG_	297.32	P05814	UniProtKB
8072	34	SGSSEEQGGSSRA	2	619.766	Unmodified	_SGSSEEQGGSSRA_	221.32	P01833	UniProtKB
8098	34	SGVENALTKSELL	2	680.87	Unmodified	_SGVENALTKSELL_	254.53	Q99541	UniProtKB
8340	34	SPAVLVHRDG	2	525.788	Unmodified	_SPAVLVHRDG_	93.11	Q13410	UniProtKB
8405	34	SPTIPFFDPQIPKL	2	800.443	Unmodified	_SPTIPFFDPQIPKL_	194.17	P05814	UniProtKB
9409	34	VEKVKHEDQQQG	2	712.86	Unmodified	_VEKVKHEDQQQG_	296.14	P05814	UniProtKB
13	35	AAGAGKVTKSAQKAQKAK	3	581.679	Unmodified	_AAGAGKVTKSAQKAQKAK_	171.98	Q5VTE0	UniProtKB
624	35	ASVDSGSSEEQGGSSRA	2	805.848	Unmodified	_ASVDSGSSEEQGGSSRA_	400.98	P01833	UniProtKB
628	35	ASVDSGSSEEQGGSSRALVST	2	1005.96	Unmodified	_ASVDSGSSEEQGGSSRALVST_	293.77	P01833	UniProtKB
819	35	DAAEKGVRTLT	2	580.817	Unmodified	_DAAEKGVRTLT_	81.34	O60664	UniProtKB
2849	35	FAEEKAVAD	2	490.24	Unmodified	_FAEEKAVAD_	102.55	P01833	UniProtKB
2852	35	FAEEKAVADTRD	2	676.328	Unmodified	_FAEEKAVADTRD_	108.67	P01833	UniProtKB
3582	35	HELDSASSEVN	2	594.262	Unmodified	_HELDSASSEVN_	172.21	P10451	UniProtKB
5508	35	LQNPSESSEPIPLESREEYMNGMNR	4	727.587	Unmodified	_LQNPSESSEPIPLESREEYMNGMNR_	219.07	P47710	UniProtKB
5760	35	MDKSSQETQRSEHKTH	3	643.634	Unmodified	_MDKSSQETQRSEHKTH_	139.6	Q99541	UniProtKB
5922	35	NAKGAVTGAKDAVTTT	2	752.902	Unmodified	_NAKGAVTGAKDAVTTT_	107.65	Q99541	UniProtKB
6863	35	QADGSRASVDSGSSEEQGGSSRA	3	742.327	Unmodified	_QADGSRASVDSGSSEEQGGSSRA_	273.45	P01833	UniProtKB
7654	35	RPKLPLRYPE	3	423.587	Unmodified	_RPKLPLRYPE_	103.26	P47710	UniProtKB
7658	35	RPKLPLRYPERLQN	4	445.764	Unmodified	_RPKLPLRYPERLQN_	125.53	P47710	UniProtKB
8076	35	SGSSEEQGGSSRALVST	2	819.882	Unmodified	_SGSSEEQGGSSRALVST_	198.14	P01833	UniProtKB
8219	35	SKSKKFRRPDIQYPDATDEDITS	4	675.092	Unmodified	_SKSKKFRRPDIQYPDATDEDITS_	135.04	P10451	UniProtKB
8294	35	SLSTKLHSRAYQQA	3	530.618	Unmodified	_SLSTKLHSRAYQQA_	90.41	Q99541	UniProtKB
8667	35	SVDSGSSEEQGGSSRAL	2	826.872	Unmodified	_SVDSGSSEEQGGSSRAL_	310.34	P01833	UniProtKB
9298	35	VADTRDQADGSRAS	2	724.84	Unmodified	_VADTRDQADGSRAS_	125.97	P01833	UniProtKB
9462	35	VEVQNQKQPACHENDERPFYQKTA	5	573.463	4 Deamidation (NQ)	_VEVQN(Deamidation (NQ))Q(Deamidation (NQ))KQ(Deamidation (NQ))PACHEN(Deamidation (NQ))DERPFYQKTA_	65.25	P07498	UniProtKB
476	36	APPPPAAPLPRWSGPIG	2	840.965	Unmodified	_APPPPAAPLPRWSGPIG_	123.8	Q99523	UniProtKB
481	36	APPSHTGRHLW	3	420.22	Unmodified	_APPSHTGRHLW_	104.17	Q9NZH0	UniProtKB
609	36	ASVAVDPQPSVV	2	605.819	Acetyl (Protein N-term)	_(Acetyl (Protein N-term))ASVAVDPQPSVV_	152.86	Q99541	UniProtKB
1694	36	DSGSSEEQGGSSRALVSTLVPLG	2	1117.05	Unmodified	_DSGSSEEQGGSSRALVSTLVPLG_	188.9	P01833	UniProtKB
2137	36	EEQGGSSRALVSTLVPLG	2	900.479	Unmodified	_EEQGGSSRALVSTLVPLG_	122.7	P01833	UniProtKB
3276	36	GGTIPTAPPSHTGRHLW	4	446.985	Unmodified	_GGTIPTAPPSHTGRHLW_	110.97	Q9NZH0	UniProtKB
3488	36	GSSEEQGGSSRALVSTLVPLG	2	1016.02	Unmodified	_GSSEEQGGSSRALVSTLVPLG_	117.7	P01833	UniProtKB
3529	36	GWDQEPAREQAGGGWR	3	600.612	Unmodified	_GWDQEPAREQAGGGWR_	99.57	Q86X29	UniProtKB
5864	36	MPVLKSPTIPFF	2	688.886	Unmodified	_MPVLKSPTIPFF_	166.34	P05814	UniProtKB
6048	36	NGGTIPTAPPSHTGRHLW	4	475.496	Unmodified	_NGGTIPTAPPSHTGRHLW_	89.26	Q9NZH0	UniProtKB
6347	36	PAVAATSANL	1	914.494	Unmodified	_PAVAATSANL_	90.99	P15941	UniProtKB
8593	36	SSPGTSDMKDLVGNIEQNEHSVI	3	819.724	Unmodified	_SSPGTSDMKDLVGNIEQNEHSVI_	191.73	P22897	UniProtKB
8675	36	SVDSGSSEEQGGSSRALVSTLVPLG	2	1210.1	Unmodified	_SVDSGSSEEQGGSSRALVSTLVPLG_	207.39	P01833	UniProtKB
9115	36	TNPAVAAT	1	744.389	Unmodified	_TNPAVAAT_	126.28	P15941	UniProtKB
9117	36	TNPAVAATSANL	2	565.296	Unmodified	_TNPAVAATSANL_	293.18	P15941	UniProtKB
9373	36	VDSGSSEEQGGSSRALVST	2	926.93	Unmodified	_VDSGSSEEQGGSSRALVST_	278.33	P01833	UniProtKB
9378	36	VDSGSSEEQGGSSRALVSTLVPLG	2	1166.58	Unmodified	_VDSGSSEEQGGSSRALVSTLVPLG_	164.57	P01833	UniProtKB
10331	36	YTNPAVAATSANL	2	646.828	Unmodified	_YTNPAVAATSANL_	243.82	P15941	UniProtKB
111	37	ADTKELVSSKVSGAQEMVS	2	983.494	Unmodified	_ADTKELVSSKVSGAQEMVS_	192.4	O60664	UniProtKB
513	37	APVHNPISV	2	467.261	Unmodified	_APVHNPISV_	110.34	P05814	UniProtKB
1757	37	DSVVYGLR	2	454.745	Unmodified	_DSVVYGLR_	132.96	P10451	UniProtKB
2307	37	EKAVADTRDQADGSR	3	540.264	Unmodified	_EKAVADTRDQADGSR_	119.56	P01833	UniProtKB
3419	37	GRGDSVVYGLR	2	589.817	Unmodified	_GRGDSVVYGLR_	109.66	P10451	UniProtKB
4907	37	LAPVHNPISV	2	523.803	Unmodified	_LAPVHNPISV_	90.37	P05814	UniProtKB
5862	37	MPVLKSPTIP	1	1082.63	Unmodified	_MPVLKSPTIP_	111.17	P05814	UniProtKB
7105	37	QPEIMEVPK	2	535.781	Unmodified	_QPEIMEVPK_	105.52	P05814	UniProtKB
7177	37	QPQPLIYPFVEPIPY	2	900.982	Unmodified	_QPQPLIYPFVEPIPY_	208.11	P05814	UniProtKB
7247	37	QRAVPVQA	2	434.754	Unmodified	_QRAVPVQA_	114.02	P05814	UniProtKB
7925	37	SEESITEY	1	957.405	Unmodified	_SEESITEY_	122.79	P05814	UniProtKB
7926	37	SEESITEYK	2	543.253	Unmodified	_SEESITEYK_	197.3	P05814	UniProtKB
8281	37	SLSSSEESITEYK	2	730.344	Unmodified	_SLSSSEESITEYK_	328	P05814	UniProtKB
8600	37	SSSEESITEY	2	566.238	Unmodified	_SSSEESITEY_	113.7	P05814	UniProtKB
8601	37	SSSEESITEYK	2	630.286	Unmodified	_SSSEESITEYK_	290.43	P05814	UniProtKB
8943	37	TGKEKVTSGSTTTTR	3	518.609	Unmodified	_TGKEKVTSGSTTTTR_	85.99	P02671	UniProtKB
9369	37	VDSGSSEEQGGSSRA	2	726.813	Unmodified	_VDSGSSEEQGGSSRA_	243.11	P01833	UniProtKB
10260	37	YPFVEPIPY	2	562.787	Unmodified	_YPFVEPIPY_	97.6	P05814	UniProtKB
10261	37	YPFVEPIPYG	2	591.298	Unmodified	_YPFVEPIPYG_	86.09	P05814	UniProtKB
689	38	AVADTRDQADGSRASVDSGSSEE	3	770.674	Unmodified	_AVADTRDQADGSRASVDSGSSEE_	175.32	P01833	UniProtKB
1336	38	DLENLHLP	2	475.751	Unmodified	_DLENLHLP_	124.34	P05814	UniProtKB
1625	38	DRSPYEKVSAGNGGSS	2	805.874	Unmodified	_DRSPYEKVSAGNGGSS_	155.43	P15941	UniProtKB
1954	38	EAKKVEGFDLV	2	617.838	Unmodified	_EAKKVEGFDLV_	166.66	Q99541	UniProtKB
2629	38	ESITEYKQKV	2	612.827	Unmodified	_ESITEYKQKV_	260.23	P05814	UniProtKB
3493	38	GSSRALVSTLVPLG	2	678.896	Unmodified	_GSSRALVSTLVPLG_	100.48	P01833	UniProtKB
4704	38	KTKGAVTGSVEKTKSVVSG	3	621.69	Unmodified	_KTKGAVTGSVEKTKSVVSG_	232.54	Q99541	UniProtKB
5891	38	MSADGAEADGSTQVTVEEPV	2	997.431	Deamidation (NQ)	_MSADGAEADGSTQ(Deamidation (NQ))VTVEEPV_	79.82	O60664	UniProtKB
6062	38	NGVKTITSVAM	2	560.805	Unmodified	_NGVKTITSVAM_	138.98	Q99541	UniProtKB
6218	38	NPQPHPGWQGTLKAKNF	3	640.667	Unmodified	_NPQPHPGWQGTLKAKNF_	220.59	P19835	UniProtKB
7660	38	RPKLPLRYPERLQNPS	4	491.785	Unmodified	_RPKLPLRYPERLQNPS_	83.54	P47710	UniProtKB
7860	38	SDEREVAEAATGEDA	2	796.34	Acetyl (Protein N-term)	_(Acetyl (Protein N-term))SDEREVAEAATGEDA_	261.75	Q99536	UniProtKB
8081	38	SGSSEEQGGSSRALVSTLVPLG	2	1059.54	Unmodified	_SGSSEEQGGSSRALVSTLVPLG_	162.41	P01833	UniProtKB
8342	38	SPAVLVHRDGREQE	3	531.609	Unmodified	_SPAVLVHRDGREQE_	135.58	Q13410	UniProtKB
8432	38	SPYEKVSAGNGGSSLS	2	770.368	Unmodified	_SPYEKVSAGNGGSSLS_	296.22	P15941	UniProtKB
8501	38	SRMMQLVSSGVENALTK	3	617.654	Unmodified	_SRMMQLVSSGVENALTK_	105.9	Q99541	UniProtKB
8676	38	SVEKTKSVVSG	2	560.814	Unmodified	_SVEKTKSVVSG_	150.04	Q99541	UniProtKB
9499	38	VGVIKAVDKKAAG	2	628.39	Unmodified	_VGVIKAVDKKAAG_	135.66	Q5VTE0	UniProtKB
9665	38	VMPVLKSPTIPFFDPQIPKLTDLEN	3	947.182	Unmodified	_VMPVLKSPTIPFFDPQIPKLTDLEN_	172.54	P05814	UniProtKB
249	39	AIPVAQDLNAPSDWD	2	806.386	Unmodified	_AIPVAQDLNAPSDWD_	235.49	P10451	UniProtKB
263	39	AIQDPRLFAEEK	2	708.878	Unmodified	_AIQDPRLFAEEK_	213.16	P01833	UniProtKB
871	39	DAPPPPAAPLPRWSGPIG	2	898.478	Unmodified	_DAPPPPAAPLPRWSGPIG_	109.84	Q99523	UniProtKB
1799	39	DTKELVSSKVSGAQE	2	789.404	Unmodified	_DTKELVSSKVSGAQE_	224.16	O60664	UniProtKB
2118	39	EELNGAYK	2	462.227	Unmodified	_EELNGAYK_	128.75	P10451	UniProtKB
2257	39	EIMEVPKAKDT	2	638.826	Oxidation (M)	_EIM(Oxidation (M))EVPKAKDT_	185.61	P05814	UniProtKB
2476	39	ENPQPHPGWQGTLK	2	794.897	Unmodified	_ENPQPHPGWQGTLK_	169.89	P19835	UniProtKB
2862	39	FAEEKAVADTRDQADGSRASVD	3	780.035	Unmodified	_FAEEKAVADTRDQADGSRASVD_	150.58	P01833	UniProtKB
3421	39	GRGDSVVYGLRSK	3	465.256	Unmodified	_GRGDSVVYGLRSK_	99.99	P10451	UniProtKB
4899	39	LALPPQPLWSVPQPKV	2	885.519	Unmodified	_LALPPQPLWSVPQPKV_	114.24	P05814	UniProtKB
5470	39	LPVPQPEIMEVPKAKDT	2	946.514	Unmodified	_LPVPQPEIMEVPKAKDT_	190.86	P05814	UniProtKB
5471	39	LPVPQPEIMEVPKAKDTV	3	669.699	Oxidation (M)	_LPVPQPEIM(Oxidation (M))EVPKAKDTV_	143.83	P05814	UniProtKB
6224	39	NPSESSEPIPLESRE	2	835.897	Unmodified	_NPSESSEPIPLESRE_	279.77	P47710	UniProtKB
6226	39	NPSESSEPIPLESREEY	2	981.95	Unmodified	_NPSESSEPIPLESREEY_	352.64	P47710	UniProtKB
6897	39	QDPRLFAEEK	3	411.547	Unmodified	_QDPRLFAEEK_	170.47	P01833	UniProtKB
8087	39	SGVDKTKSVVTGGVQ	2	731.399	Unmodified	_SGVDKTKSVVTGGVQ_	166.38	O60664	UniProtKB
9261	39	TYDGRGDSVVYGLRSK	3	591.636	Unmodified	_TYDGRGDSVVYGLRSK_	123.36	P10451	UniProtKB
9759	39	VPQPEIMEVPKAKDT	2	841.445	Unmodified	_VPQPEIMEVPKAKDT_	185.87	P05814	UniProtKB
149	40	AEEKAVADTRDQADGS	2	831.882	Unmodified	_AEEKAVADTRDQADGS_	189.1	P01833	UniProtKB
267	40	AIQDPRLFAEEKAVADT	2	937.486	Unmodified	_AIQDPRLFAEEKAVADT_	151.99	P01833	UniProtKB
573	40	AQPAVVLPVPQPEIMEVPKAKDTVY	2	1360.24	Unmodified	_AQPAVVLPVPQPEIMEVPKAKDTVY_	145.62	P05814	UniProtKB
677	40	AVADTRDQADG	2	559.757	Unmodified	_AVADTRDQADG_	150.35	P01833	UniProtKB
1027	40	DEDITSHMESEELNGAYK	2	1034.44	Unmodified	_DEDITSHMESEELNGAYK_	281.4	P10451	UniProtKB
1485	40	DPQIPKLT	2	456.263	Unmodified	_DPQIPKLT_	202.28	P05814	UniProtKB
2782	40	EVPKAKDTVYTKGRVMPVL	2	1066.1	Unmodified	_EVPKAKDTVYTKGRVMPVL_	152.99	P05814	UniProtKB
3687	40	HQIYPVTQPLAPVHNPIS	2	1006.04	Unmodified	_HQIYPVTQPLAPVHNPIS_	233.02	P05814	UniProtKB
4490	40	KLPLRYPERLQNPSESSEPIPLE	3	898.148	Unmodified	_KLPLRYPERLQNPSESSEPIPLE_	123.43	P47710	UniProtKB
5308	40	LNPTHQIYPVTQPLAPVHNPIS	2	1218.66	Unmodified	_LNPTHQIYPVTQPLAPVHNPIS_	238.05	P05814	UniProtKB
6254	40	NPTHQIYPVTQPLAPVHNPIS	2	1162.11	Unmodified	_NPTHQIYPVTQPLAPVHNPIS_	343.69	P05814	UniProtKB
6758	40	PTHQIYPVTQPLAPVHNPIS	2	1105.09	Unmodified	_PTHQIYPVTQPLAPVHNPIS_	194.05	P05814	UniProtKB
7096	40	QPAVVLPVPQPEIMEVP	2	922.005	Unmodified	_QPAVVLPVPQPEIMEVP_	191.29	P05814	UniProtKB
7103	40	QPAVVLPVPQPEIMEVPKAKDTVY	2	1324.72	Unmodified	_QPAVVLPVPQPEIMEVPKAKDTVY_	258.8	P05814	UniProtKB
7585	40	RLQNPSESSEPIPLESREEYMNG	3	888.085	Unmodified	_RLQNPSESSEPIPLESREEYMNG_	194.56	P47710	UniProtKB
8048	40	SGEGDFLAEGGGVR	2	675.818	Unmodified	_SGEGDFLAEGGGVR_	169.58	P02671	UniProtKB
8468	40	SRASVDSGSSEEQGGSS	2	813.846	Unmodified	_SRASVDSGSSEEQGGSS_	223.06	P01833	UniProtKB
9553	40	VKHEDQQQGEDEHQDKIYPSFQPQ	3	970.781	Unmodified	_VKHEDQQQGEDEHQDKIYPSFQPQ_	205.02	P05814	UniProtKB
1854	41	DTVYTKGRVMPVLKSPTIPF	2	1125.12	Unmodified	_DTVYTKGRVMPVLKSPTIPF_	190.11	P05814	UniProtKB
2033	41	EDQQQGEDEHQDKIYPSFQPQPL	2	1378.63	Unmodified	_EDQQQGEDEHQDKIYPSFQPQPL_	415.67	P05814	UniProtKB
2666	41	ESRAELTSDKDMY	2	772.848	Unmodified	_ESRAELTSDKDMY_	170.04	P34741	UniProtKB
2883	41	FDPQIPKLTDLENL	2	821.938	Unmodified	_FDPQIPKLTDLENL_	202.05	P05814	UniProtKB
3433	41	GRVMPVLKSPTIPF	2	771.447	Unmodified	_GRVMPVLKSPTIPF_	114.83	P05814	UniProtKB
6237	41	NPTAHENYEKNNV	2	765.353	Unmodified	_NPTAHENYEKNNV_	324.78	P47710	UniProtKB
6239	41	NPTAHENYEKNNVML	2	895.412	Oxidation (M)	_NPTAHENYEKNNVM(Oxidation (M))L_	238.13	P47710	UniProtKB
6241	41	NPTAHENYEKNNVMLQW	2	1044.48	Unmodified	_NPTAHENYEKNNVMLQW_	268.9	P47710	UniProtKB
6249	41	NPTHQIYPVTQPLAPV	2	887.978	Unmodified	_NPTHQIYPVTQPLAPV_	163.78	P05814	UniProtKB
6272	41	NQELLLNPTHQIYPV	2	889.975	Unmodified	_NQELLLNPTHQIYPV_	207.88	P05814	UniProtKB
6279	41	NQELLLNPTHQIYPVTQPLAPV	2	1243.18	Unmodified	_NQELLLNPTHQIYPVTQPLAPV_	225.7	P05814	UniProtKB
6880	41	QDKIYPSFQPQPL	2	780.906	Unmodified	_QDKIYPSFQPQPL_	265.36	P05814	UniProtKB
7145	41	QPLAPVHNPISV	2	636.359	Unmodified	_QPLAPVHNPISV_	203.78	P05814	UniProtKB
7667	41	RPKLPLRYPERLQNPSESSEPIPL	3	939.847	Deamidation (NQ)	_RPKLPLRYPERLQ(Deamidation (NQ))NPSESSEPIPL_	132.14	P47710	UniProtKB
8330	41	SNPTAHENYEKNNVMLQW	2	1088	Unmodified	_SNPTAHENYEKNNVMLQW_	250.46	P47710	UniProtKB
9150	41	TQPLAPVHNPISV	2	686.883	Unmodified	_TQPLAPVHNPISV_	193.49	P05814	UniProtKB
9654	41	VMPVLKSPTIPF	2	664.886	Unmodified	_VMPVLKSPTIPF_	134.25	P05814	UniProtKB
10250	41	YPERLQNPSESSEPIPL	2	978.489	Unmodified	_YPERLQNPSESSEPIPL_	198.49	P47710	UniProtKB
2732	42	ETIESLSSSEESITE	2	820.873	Unmodified	_ETIESLSSSEESITE_	339.98	P05814	UniProtKB
2734	42	ETIESLSSSEESITEYK	2	966.452	Unmodified	_ETIESLSSSEESITEYK_	487.37	P05814	UniProtKB
2736	42	ETIESLSSSEESITEYKQK	2	1094.53	Unmodified	_ETIESLSSSEESITEYKQK_	478.55	P05814	UniProtKB
3793	42	IESLSSSEESITEYKQK	2	979.484	Unmodified	_IESLSSSEESITEYKQK_	360.2	P05814	UniProtKB
3796	42	IESLSSSEESITEYKQKVEK	2	1157.59	Unmodified	_IESLSSSEESITEYKQKVEK_	383.07	P05814	UniProtKB
5595	42	LSSSEESITEYKQK	2	814.904	Unmodified	_LSSSEESITEYKQK_	405.61	P05814	UniProtKB
5598	42	LSSSEESITEYKQKVEK	2	993.007	Unmodified	_LSSSEESITEYKQKVEK_	327.82	P05814	UniProtKB
7468	42	RETIESLSSSEESITEYK	2	1044.5	Unmodified	_RETIESLSSSEESITEYK_	267.38	P05814	UniProtKB
7470	42	RETIESLSSSEESITEYKQK	3	782.055	Unmodified	_RETIESLSSSEESITEYKQK_	334.15	P05814	UniProtKB
7473	42	RETIESLSSSEESITEYKQKVEK	3	900.791	Unmodified	_RETIESLSSSEESITEYKQKVEK_	301	P05814	UniProtKB
7475	42	RETIESLSSSEESITEYKQKVEKVK	4	732.636	Unmodified	_RETIESLSSSEESITEYKQKVEKVK_	209.76	P05814	UniProtKB
7928	42	SEESITEYKQK	2	671.33	Unmodified	_SEESITEYKQK_	367.89	P05814	UniProtKB
8283	42	SLSSSEESITEYKQK	2	858.42	Unmodified	_SLSSSEESITEYKQK_	464.81	P05814	UniProtKB
8535	42	SSEESITEYKQK	2	714.846	Unmodified	_SSEESITEYKQK_	409.33	P05814	UniProtKB
8603	42	SSSEESITEYKQK	2	758.362	Unmodified	_SSSEESITEYKQK_	406.03	P05814	UniProtKB
8972	42	TIESLSSSEESITE	2	756.352	Unmodified	_TIESLSSSEESITE_	226.59	P05814	UniProtKB
8974	42	TIESLSSSEESITEYK	2	901.931	Unmodified	_TIESLSSSEESITEYK_	411.53	P05814	UniProtKB
8976	42	TIESLSSSEESITEYKQK	2	1030.01	Unmodified	_TIESLSSSEESITEYKQK_	452.68	P05814	UniProtKB
3272	43	GGSSRALVSTLVPLG	2	707.407	Unmodified	_GGSSRALVSTLVPLG_	97.46	P01833	UniProtKB
4468	43	KLGLLGDSVDIFK	2	702.908	Unmodified	_KLGLLGDSVDIFK_	135.66	P19835	UniProtKB
5663	43	LVGPFAPGITEKAPEEKK	4	478.52	Unmodified	_LVGPFAPGITEKAPEEKK_	141	O60664	UniProtKB
6458	43	PGAEGHGQSRQSDQDITKT	3	671.319	Unmodified	_PGAEGHGQSRQSDQDITKT_	175.51	H0YCU0	UniProtKB
6964	43	QGGSSRALVSTLVPLG	2	771.436	Unmodified	_QGGSSRALVSTLVPLG_	104.22	P01833	UniProtKB
7626	43	RPDIQYPDATDED	2	767.836	Unmodified	_RPDIQYPDATDED_	202.03	P10451	UniProtKB
8577	43	SSIQGLPTNVKDQVQQ	2	871.458	Unmodified	_SSIQGLPTNVKDQVQQ_	166.38	O60664	UniProtKB
377	44	ALPPQPLWSVPQPKV	2	828.977	Unmodified	_ALPPQPLWSVPQPKV_	128.01	P05814	UniProtKB
631	44	ASVDSGSSEEQGGSSRALVSTLVP	2	1160.57	Unmodified	_ASVDSGSSEEQGGSSRALVSTLVP_	191.93	P01833	UniProtKB
632	44	ASVDSGSSEEQGGSSRALVSTLVPL	2	1217.11	Unmodified	_ASVDSGSSEEQGGSSRALVSTLVPL_	127.2	P01833	UniProtKB
1687	44	DSGSSEEQGGSSRALV	2	783.356	Unmodified	_DSGSSEEQGGSSRALV_	340.12	P01833	UniProtKB
1690	44	DSGSSEEQGGSSRALVSTL	2	933.937	Unmodified	_DSGSSEEQGGSSRALVSTL_	278.64	P01833	UniProtKB
1692	44	DSGSSEEQGGSSRALVSTLVP	2	1032	Unmodified	_DSGSSEEQGGSSRALVSTLVP_	167.98	P01833	UniProtKB
1693	44	DSGSSEEQGGSSRALVSTLVPL	2	1088.54	Unmodified	_DSGSSEEQGGSSRALVSTLVPL_	155.09	P01833	UniProtKB
2295	44	EISIPASSLPRLTPWI	2	890.504	Unmodified	_EISIPASSLPRLTPWI_	145.09	Q13410	UniProtKB
2297	44	EISIPASSLPRLTPWIVA	2	975.557	Unmodified	_EISIPASSLPRLTPWIVA_	220.37	Q13410	UniProtKB
2407	44	ELLLNPTHQIYPVTQPLAPVHNPIS	2	1396.26	Unmodified	_ELLLNPTHQIYPVTQPLAPVHNPIS_	420.24	P05814	UniProtKB
7383	44	RASVDSGSSEEQGGSSRALVSTLVP	3	826.081	Unmodified	_RASVDSGSSEEQGGSSRALVSTLVP_	127.28	P01833	UniProtKB
8074	44	SGSSEEQGGSSRALV	2	725.842	Unmodified	_SGSSEEQGGSSRALV_	241.78	P01833	UniProtKB
8673	44	SVDSGSSEEQGGSSRALVSTLVP	2	1125.05	Unmodified	_SVDSGSSEEQGGSSRALVSTLVP_	194.48	P01833	UniProtKB
8687	44	SVPQPKVLPIPQQVVP	2	863.517	Unmodified	_SVPQPKVLPIPQQVVP_	127.17	P05814	UniProtKB
8689	44	SVPQPKVLPIPQQVVPYP	2	993.575	Unmodified	_SVPQPKVLPIPQQVVPYP_	149.69	P05814	UniProtKB
9377	44	VDSGSSEEQGGSSRALVSTLVPL	2	1138.07	Unmodified	_VDSGSSEEQGGSSRALVSTLVPL_	85.91	P01833	UniProtKB
9788	44	VPQPKVLPIPQQVVP	2	820.001	Unmodified	_VPQPKVLPIPQQVVP_	138.08	P05814	UniProtKB
375	45	ALPPQPLWSVPQP	2	715.396	Unmodified	_ALPPQPLWSVPQP_	211.27	P05814	UniProtKB
376	45	ALPPQPLWSVPQPK	2	779.443	Unmodified	_ALPPQPLWSVPQPK_	169.58	P05814	UniProtKB
1036	45	DEHQDKIYPS	2	616.283	Unmodified	_DEHQDKIYPS_	186.78	P05814	UniProtKB
1451	45	DPDTAHPH	2	445.194	Unmodified	_DPDTAHPH_	169.05	Q13410	UniProtKB
1978	45	EDEHQDKIYPS	2	680.804	Unmodified	_EDEHQDKIYPS_	200.71	P05814	UniProtKB
3117	45	GAKTTFDVYTESWAQDPSQENKK	3	877.417	Unmodified	_GAKTTFDVYTESWAQDPSQENKK_	236.59	P19835	UniProtKB
3198	45	GEDEHQDKIYPS	2	709.315	Unmodified	_GEDEHQDKIYPS_	203.8	P05814	UniProtKB
3916	45	IPFFDPQIPK	2	601.334	Unmodified	_IPFFDPQIPK_	92.06	P05814	UniProtKB
4897	45	LALPPQPLWSVPQP	2	771.938	Unmodified	_LALPPQPLWSVPQP_	167.09	P05814	UniProtKB
4898	45	LALPPQPLWSVPQPK	2	835.985	Unmodified	_LALPPQPLWSVPQPK_	191.52	P05814	UniProtKB
5422	45	LPPQPLWS	1	937.514	Unmodified	_LPPQPLWS_	211.23	P05814	UniProtKB
5425	45	LPPQPLWSVPQP	2	679.877	Unmodified	_LPPQPLWSVPQP_	190.02	P05814	UniProtKB
5870	45	MPVLKSPTIPFFDPQIPK	2	1028.07	Unmodified	_MPVLKSPTIPFFDPQIPK_	231.58	P05814	UniProtKB
6762	45	PTIPFFDPQIPK	2	700.385	Unmodified	_PTIPFFDPQIPK_	206.49	P05814	UniProtKB
7237	45	QQVPQPIPQTLALPPQPLWSVPQPK	2	1394.28	Unmodified	_QQVPQPIPQTLALPPQPLWSVPQPK_	361.2	P05814	UniProtKB
8404	45	SPTIPFFDPQIPK	2	743.901	Unmodified	_SPTIPFFDPQIPK_	196.76	P05814	UniProtKB
9659	45	VMPVLKSPTIPFFDPQIPK	2	1077.61	Unmodified	_VMPVLKSPTIPFFDPQIPK_	246.96	P05814	UniProtKB
2147	46	EESITEYKQKVE	2	741.87	Unmodified	_EESITEYKQKVE_	261.35	P05814	UniProtKB
2640	46	ESLSSSEESITEY	2	730.817	Unmodified	_ESLSSSEESITEY_	215.88	P05814	UniProtKB
2733	46	ETIESLSSSEESITEY	2	902.405	Unmodified	_ETIESLSSSEESITEY_	312.19	P05814	UniProtKB
2735	46	ETIESLSSSEESITEYKQ	2	1030.48	Unmodified	_ETIESLSSSEESITEYKQ_	446.93	P05814	UniProtKB
2737	46	ETIESLSSSEESITEYKQKV	2	1144.06	Unmodified	_ETIESLSSSEESITEYKQKV_	284.67	P05814	UniProtKB
2738	46	ETIESLSSSEESITEYKQKVE	2	1208.58	Unmodified	_ETIESLSSSEESITEYKQKVE_	397.75	P05814	UniProtKB
2739	46	ETIESLSSSEESITEYKQKVEK	2	1272.63	Unmodified	_ETIESLSSSEESITEYKQKVEK_	502.52	P05814	UniProtKB
2741	46	ETIESLSSSEESITEYKQKVEKVK	4	693.61	Unmodified	_ETIESLSSSEESITEYKQKVEKVK_	232.39	P05814	UniProtKB
7467	46	RETIESLSSSEESITEY	2	980.455	Unmodified	_RETIESLSSSEESITEY_	271.6	P05814	UniProtKB
7469	46	RETIESLSSSEESITEYKQ	3	739.357	Unmodified	_RETIESLSSSEESITEYKQ_	275.49	P05814	UniProtKB
7472	46	RETIESLSSSEESITEYKQKVE	3	858.092	Unmodified	_RETIESLSSSEESITEYKQKVE_	291.91	P05814	UniProtKB
7999	46	SESSEPIPLESREEYMNGMN	2	1150	Unmodified	_SESSEPIPLESREEYMNGMN_	305.48	P47710	UniProtKB
8280	46	SLSSSEESITEY	2	666.296	Unmodified	_SLSSSEESITEY_	190.51	P05814	UniProtKB
8285	46	SLSSSEESITEYKQKVE	2	972.476	Unmodified	_SLSSSEESITEYKQKVE_	351.69	P05814	UniProtKB
8537	46	SSEESITEYKQKVE	2	828.902	Unmodified	_SSEESITEYKQKVE_	318.84	P05814	UniProtKB
8605	46	SSSEESITEYKQKVE	2	872.418	Unmodified	_SSSEESITEYKQKVE_	345.64	P05814	UniProtKB
8979	46	TIESLSSSEESITEYKQKVEK	2	1208.11	Unmodified	_TIESLSSSEESITEYKQKVEK_	384.83	P05814	UniProtKB
1637	47	DSAVPTHWEPYTTENSGYLEITK	3	880.082	Unmodified	_DSAVPTHWEPYTTENSGYLEITK_	231.37	P19835	UniProtKB
4846	47	KVTASPDKVTKT	3	425.582	Unmodified	_KVTASPDKVTKT_	175.29	Q6WN34	UniProtKB
7443	47	REKQTDEIKDTR	3	506.934	Unmodified	_REKQTDEIKDTR_	194.12	P47710	UniProtKB
52	48	AAVSGAQPILSKLEPQIA	2	897.012	Unmodified	_AAVSGAQPILSKLEPQIA_	255.39	O60664	UniProtKB
1511	48	DPRLFAEEKAVADT	3	521.267	Unmodified	_DPRLFAEEKAVADT_	110.84	P01833	UniProtKB
1524	48	DPSKPSSNVAGVVI	2	685.37	Unmodified	_DPSKPSSNVAGVVI_	122.57	P22897	UniProtKB
1689	48	DSGSSEEQGGSSRALVST	2	877.395	Unmodified	_DSGSSEEQGGSSRALVST_	305.51	P01833	UniProtKB
2029	48	EDQQQGEDEHQDKIYPS	2	1023.44	Unmodified	_EDQQQGEDEHQDKIYPS_	284.51	P05814	UniProtKB
2046	48	EDTETIKNT	2	525.751	Unmodified	_EDTETIKNT_	224.51	Q06210	UniProtKB
4736	48	KVEISIPASSLPRLTP	2	854.504	Unmodified	_KVEISIPASSLPRLTP_	170.79	Q13410	UniProtKB
6277	48	NQELLLNPTHQIYPVTQPLA	2	1145.12	Unmodified	_NQELLLNPTHQIYPVTQPLA_	200.19	P05814	UniProtKB
6687	48	PQPSVVTRVVNLPLVS	2	853.004	Unmodified	_PQPSVVTRVVNLPLVS_	197.19	Q99541	UniProtKB
7007	48	QKVEKVKHEDQ	2	684.368	Unmodified	_QKVEKVKHEDQ_	330.41	P05814	UniProtKB
7131	48	QPKVLPIPQQVVP	2	721.94	Unmodified	_QPKVLPIPQQVVP_	140.5	P05814	UniProtKB
7818	48	SAKDTVATQLSEAVDATRGAVQ	3	740.049	Unmodified	_SAKDTVATQLSEAVDATRGAVQ_	208.39	O60664	UniProtKB
7819	48	SAKDTVATQLSEAVDATRGAVQS	3	769.059	Unmodified	_SAKDTVATQLSEAVDATRGAVQS_	207.13	O60664	UniProtKB
7842	48	SASEYAHRGLDKLEENLPILQQPTE	4	710.362	Unmodified	_SASEYAHRGLDKLEENLPILQQPTE_	128.12	O60664	UniProtKB
8580	48	SSIQGLPTNVKDQVQQARRQVEDLQ	4	710.127	Unmodified	_SSIQGLPTNVKDQVQQARRQVEDLQ_	136.56	O60664	UniProtKB
9494	48	VGPFAPGITEKAPEEKK	4	450.249	Unmodified	_VGPFAPGITEKAPEEKK_	137.61	O60664	UniProtKB
2394	49	ELLLNPTHQIYP	2	719.39	Unmodified	_ELLLNPTHQIYP_	236.56	P05814	UniProtKB
4139	49	IYPVTQPLAPVHNPISV	2	923.017	Unmodified	_IYPVTQPLAPVHNPISV_	227.56	P05814	UniProtKB
5123	49	LIYPFVEPIPYG	2	704.382	Unmodified	_LIYPFVEPIPYG_	139.68	P05814	UniProtKB
5193	49	LLLNQELLLNPTHQ	2	823.467	Unmodified	_LLLNQELLLNPTHQ_	342.32	P05814	UniProtKB
5223	49	LLNQELLLNPTHQIYP	2	953.525	Unmodified	_LLNQELLLNPTHQIYP_	231.69	P05814	UniProtKB
5715	49	LWSVPQPKVLPIPQQ	2	865.504	Unmodified	_LWSVPQPKVLPIPQQ_	223.78	P05814	UniProtKB
6242	49	NPTHQIYP	1	969.479	Unmodified	_NPTHQIYP_	197.84	P05814	UniProtKB
6245	49	NPTHQIYPVTQP	2	697.857	Unmodified	_NPTHQIYPVTQP_	191.4	P05814	UniProtKB
6248	49	NPTHQIYPVTQPLAP	2	838.444	Unmodified	_NPTHQIYPVTQPLAP_	150.06	P05814	UniProtKB
6268	49	NQELLLNPTHQ	2	653.841	Unmodified	_NQELLLNPTHQ_	253.29	P05814	UniProtKB
6271	49	NQELLLNPTHQIYP	2	840.441	Unmodified	_NQELLLNPTHQIYP_	209.19	P05814	UniProtKB
6275	49	NQELLLNPTHQIYPVTQP	2	1053.05	Unmodified	_NQELLLNPTHQIYPVTQP_	233.52	P05814	UniProtKB
9832	49	VPYPQRAVPVQA	2	662.872	Unmodified	_VPYPQRAVPVQA_	200.88	P05814	UniProtKB
9926	49	VTQPLAPVHNPISV	2	736.417	Unmodified	_VTQPLAPVHNPISV_	189.17	P05814	UniProtKB
9972	49	VVPYPQRAVPVQA	2	712.406	Unmodified	_VVPYPQRAVPVQA_	156.35	P05814	UniProtKB
10292	49	YPVTQPLAPVH	2	611.335	Unmodified	_YPVTQPLAPVH_	274.96	P05814	UniProtKB
735	50	AVPVQALLLNQE	2	647.872	Unmodified	_AVPVQALLLNQE_	212.21	P05814	UniProtKB
774	50	AVVLPVPQPEIMEVPKA	3	606.346	Unmodified	_AVVLPVPQPEIMEVPKA_	161.84	P05814	UniProtKB
781	50	AVVLPVPQPEIMEVPKAKDTVYTK	2	1326.74	Unmodified	_AVVLPVPQPEIMEVPKAKDTVYTK_	193.06	P05814	UniProtKB
1236	50	DIANARAKKLIDS	3	472.272	Unmodified	_DIANARAKKLIDS_	77.53	O00161	UniProtKB
1846	50	DTVYTKGRVMP	2	633.829	Unmodified	_DTVYTKGRVMP_	192.92	P05814	UniProtKB
4915	50	LAQPAVVLPVPQPEIMEVPK	2	1078.11	Unmodified	_LAQPAVVLPVPQPEIMEVPK_	190.44	P05814	UniProtKB
4916	50	LAQPAVVLPVPQPEIMEVPKA	2	1113.63	Unmodified	_LAQPAVVLPVPQPEIMEVPKA_	213.4	P05814	UniProtKB
4917	50	LAQPAVVLPVPQPEIMEVPKAK	2	1185.68	Oxidation (M)	_LAQPAVVLPVPQPEIM(Oxidation (M))EVPKAK_	202.52	P05814	UniProtKB
4918	50	LAQPAVVLPVPQPEIMEVPKAKD	2	1235.19	Unmodified	_LAQPAVVLPVPQPEIMEVPKAKD_	163.56	P05814	UniProtKB
4919	50	LAQPAVVLPVPQPEIMEVPKAKDT	2	1285.72	Unmodified	_LAQPAVVLPVPQPEIMEVPKAKDT_	168.64	P05814	UniProtKB
4920	50	LAQPAVVLPVPQPEIMEVPKAKDTV	3	890.503	Unmodified	_LAQPAVVLPVPQPEIMEVPKAKDTV_	137.16	P05814	UniProtKB
5238	50	LLQPLMQQVPQPIP	2	801.458	Unmodified	_LLQPLMQQVPQPIP_	150.08	P05814	UniProtKB
5352	50	LPIPQQVVPYP	2	625.861	Unmodified	_LPIPQQVVPYP_	176.41	P05814	UniProtKB
9037	50	TLALPPQPLWSVPQP	2	822.461	Unmodified	_TLALPPQPLWSVPQP_	202.05	P05814	UniProtKB
9603	50	VLPIPQQV	1	893.545	Unmodified	_VLPIPQQV_	126.68	P05814	UniProtKB
9606	50	VLPIPQQVVPYP	1	1349.78	Unmodified	_VLPIPQQVVPYP_	168.08	P05814	UniProtKB
974	51	DDPDAPLQPVTPLQ	2	753.378	Unmodified	_DDPDAPLQPVTPLQ_	162.26	P0C0L5	UniProtKB
975	51	DDPDAPLQPVTPLQL	2	809.92	Unmodified	_DDPDAPLQPVTPLQL_	207.44	P0C0L5	UniProtKB
978	51	DDPDAPLQPVTPLQLFEG	2	976.486	Unmodified	_DDPDAPLQPVTPLQLFEG_	218.07	P0C0L5	UniProtKB
979	51	DDPDAPLQPVTPLQLFEGR	2	1054.54	Unmodified	_DDPDAPLQPVTPLQLFEGR_	283.07	P0C0L5	UniProtKB
981	51	DDPDAPLQPVTPLQLFEGRRN	3	793.736	Deamidation (NQ)	_DDPDAPLQPVTPLQLFEGRRN(Deamidation (NQ))_	205	P0C0L5	UniProtKB
1444	51	DPDAPLQPVTPLQ	2	695.864	Unmodified	_DPDAPLQPVTPLQ_	173.28	P0C0L5	UniProtKB
1445	51	DPDAPLQPVTPLQL	2	752.406	Unmodified	_DPDAPLQPVTPLQL_	207.29	P0C0L5	UniProtKB
1450	51	DPDAPLQPVTPLQLFEGRRN	3	755.066	Unmodified	_DPDAPLQPVTPLQLFEGRRN_	182.7	P0C0L5	UniProtKB
6032	51	NGFKSHALQLNN	2	671.847	Unmodified	_NGFKSHALQLNN_	187.42	P0C0L5	UniProtKB
6034	51	NGFKSHALQLNNRQ	3	542.953	Unmodified	_NGFKSHALQLNNRQ_	199.31	P0C0L5	UniProtKB
6035	51	NGFKSHALQLNNRQI	3	580.648	Unmodified	_NGFKSHALQLNNRQI_	232.17	P0C0L5	UniProtKB
6036	51	NGFKSHALQLNNRQIR	4	475.009	Deamidation (NQ)	_N(Deamidation (NQ))GFKSHALQLNNRQIR_	143.38	P0C0L5	UniProtKB
6375	51	PDAPLQPVTPLQLFEGRRN	3	716.724	Unmodified	_PDAPLQPVTPLQLFEGRRN_	153.72	P0C0L5	UniProtKB
9060	51	TLEIPGNSDPNMIPDGDFNSYVR	2	1276.09	Unmodified	_TLEIPGNSDPNMIPDGDFNSYVR_	230.33	P0C0L5	UniProtKB
2509	52	EPIPLESREEYMNG	2	832.385	Unmodified	_EPIPLESREEYMNG_	235.01	P47710	UniProtKB
2511	52	EPIPLESREEYMNGMN	2	954.927	Unmodified	_EPIPLESREEYMNGMN_	417.4	P47710	UniProtKB
2512	52	EPIPLESREEYMNGMNR	3	688.987	Unmodified	_EPIPLESREEYMNGMNR_	154.69	P47710	UniProtKB
2697	52	ESSEPIPLESREEYMNGMN	2	1106.48	Unmodified	_ESSEPIPLESREEYMNGMN_	323.24	P47710	UniProtKB
2698	52	ESSEPIPLESREEYMNGMNR	3	790.023	Unmodified	_ESSEPIPLESREEYMNGMNR_	180.14	P47710	UniProtKB
4042	52	IQDPRLFAEEKAVADTRDQADGS	4	633.814	Unmodified	_IQDPRLFAEEKAVADTRDQADGS_	166.27	P01833	UniProtKB
5507	52	LQNPSESSEPIPLESREEYMNGMN	2	1384.11	Oxidation (M)	_LQNPSESSEPIPLESREEYMNGM(Oxidation (M))N_	452.14	P47710	UniProtKB
6231	52	NPSESSEPIPLESREEYMNGMN	2	1255.54	Unmodified	_NPSESSEPIPLESREEYMNGMN_	409.89	P47710	UniProtKB
6232	52	NPSESSEPIPLESREEYMNGMNR	2	1333.59	Unmodified	_NPSESSEPIPLESREEYMNGMNR_	352.05	P47710	UniProtKB
7086	52	QNPSESSEPIPLESREEYMNGMN	2	1319.57	Unmodified	_QNPSESSEPIPLESREEYMNGMN_	403.72	P47710	UniProtKB
7087	52	QNPSESSEPIPLESREEYMNGMNR	3	932.085	Unmodified	_QNPSESSEPIPLESREEYMNGMNR_	208.72	P47710	UniProtKB
7586	52	RLQNPSESSEPIPLESREEYMNGM	3	931.765	Unmodified	_RLQNPSESSEPIPLESREEYMNGM_	225.84	P47710	UniProtKB
7587	52	RLQNPSESSEPIPLESREEYMNGMN	3	970.108	Deamidation (NQ)	_RLQNPSESSEPIPLESREEYMN(Deamidation (NQ))GMN_	255.94	P47710	UniProtKB
7979	52	SEPIPLESREEYMNGMN	2	998.443	Unmodified	_SEPIPLESREEYMNGMN_	276.97	P47710	UniProtKB
7980	52	SEPIPLESREEYMNGMNR	2	1076.49	Unmodified	_SEPIPLESREEYMNGMNR_	157.56	P47710	UniProtKB
8000	52	SESSEPIPLESREEYMNGMNR	3	819.034	Unmodified	_SESSEPIPLESREEYMNGMNR_	189.9	P47710	UniProtKB
782	53	AVVLPVPQPEIMEVPKAKDTVYTKG	2	1355.25	Unmodified	_AVVLPVPQPEIMEVPKAKDTVYTKG_	179.1	P05814	UniProtKB
5473	53	LPVPQPEIMEVPKAKDTVYT	2	1128.1	Unmodified	_LPVPQPEIMEVPKAKDTVYT_	219.53	P05814	UniProtKB
5474	53	LPVPQPEIMEVPKAKDTVYTK	3	795.103	Unmodified	_LPVPQPEIMEVPKAKDTVYTK_	213.48	P05814	UniProtKB
5475	53	LPVPQPEIMEVPKAKDTVYTKG	4	610.834	Unmodified	_LPVPQPEIMEVPKAKDTVYTKG_	201.61	P05814	UniProtKB
9625	53	VLPVPQPEIMEVPK	2	788.444	Unmodified	_VLPVPQPEIMEVPK_	139.86	P05814	UniProtKB
9632	53	VLPVPQPEIMEVPKAKDTVYT	2	1177.64	Unmodified	_VLPVPQPEIMEVPKAKDTVYT_	181.58	P05814	UniProtKB
9633	53	VLPVPQPEIMEVPKAKDTVYTK	4	621.346	Unmodified	_VLPVPQPEIMEVPKAKDTVYTK_	141.1	P05814	UniProtKB
9634	53	VLPVPQPEIMEVPKAKDTVYTKG	4	635.601	Unmodified	_VLPVPQPEIMEVPKAKDTVYTKG_	148.89	P05814	UniProtKB
9762	53	VPQPEIMEVPKAKDTVYT	2	1023.03	Unmodified	_VPQPEIMEVPKAKDTVYT_	233.4	P05814	UniProtKB
9763	53	VPQPEIMEVPKAKDTVYTK	2	1087.08	Unmodified	_VPQPEIMEVPKAKDTVYTK_	256.98	P05814	UniProtKB
9956	53	VVLPVPQPEIMEVPK	3	564.32	Oxidation (M)	_VVLPVPQPEIM(Oxidation (M))EVPK_	150.12	P05814	UniProtKB
9958	53	VVLPVPQPEIMEVPKAK	2	937.545	Unmodified	_VVLPVPQPEIMEVPKAK_	176.05	P05814	UniProtKB
9963	53	VVLPVPQPEIMEVPKAKDTVYT	2	1227.17	Unmodified	_VVLPVPQPEIMEVPKAKDTVYT_	186.42	P05814	UniProtKB
9964	53	VVLPVPQPEIMEVPKAKDTVYTK	4	646.113	Unmodified	_VVLPVPQPEIMEVPKAKDTVYTK_	216.44	P05814	UniProtKB
9965	53	VVLPVPQPEIMEVPKAKDTVYTKG	2	1319.73	Unmodified	_VVLPVPQPEIMEVPKAKDTVYTKG_	188.6	P05814	UniProtKB
9966	53	VVLPVPQPEIMEVPKAKDTVYTKGR	5	559.717	Unmodified	_VVLPVPQPEIMEVPKAKDTVYTKGR_	173.8	P05814	UniProtKB
305	54	AKDTVYTKGRVMPVLKS	3	631.692	Unmodified	_AKDTVYTKGRVMPVLKS_	191.47	P05814	UniProtKB
1267	54	DIQYPDATDEDITSHMESEELNG	2	1305.05	Unmodified	_DIQYPDATDEDITSHMESEELNG_	275.96	P10451	UniProtKB
2471	54	ENLHLPLPLLQPLMQQVPQPIPQT	2	1372.76	Unmodified	_ENLHLPLPLLQPLMQQVPQPIPQT_	200.48	P05814	UniProtKB
3443	54	GRVMPVLKSPTIPFFDPQIPKLTD	3	899.5	Unmodified	_GRVMPVLKSPTIPFFDPQIPKLTD_	171.72	P05814	UniProtKB
5816	54	MEVPKAKDTVYTKGRVMPVLK	4	598.338	Unmodified	_MEVPKAKDTVYTKGRVMPVLK_	160.13	P05814	UniProtKB
6244	54	NPTHQIYPVTQ	2	649.33	Unmodified	_NPTHQIYPVTQ_	225.87	P05814	UniProtKB
6250	54	NPTHQIYPVTQPLAPVH	2	956.507	Unmodified	_NPTHQIYPVTQPLAPVH_	411.53	P05814	UniProtKB
6252	54	NPTHQIYPVTQPLAPVHNP	2	1062.06	Unmodified	_NPTHQIYPVTQPLAPVHNP_	412.87	P05814	UniProtKB
6280	54	NQELLLNPTHQIYPVTQPLAPVH	2	1311.71	Unmodified	_NQELLLNPTHQIYPVTQPLAPVH_	475.79	P05814	UniProtKB
6281	54	NQELLLNPTHQIYPVTQPLAPVHN	2	1368.73	Unmodified	_NQELLLNPTHQIYPVTQPLAPVHN_	310.13	P05814	UniProtKB
6282	54	NQELLLNPTHQIYPVTQPLAPVHNP	3	945.171	Unmodified	_NQELLLNPTHQIYPVTQPLAPVHNP_	301.19	P05814	UniProtKB
6490	54	PIPQQVVPYPQRAVPVQA	2	994.06	Unmodified	_PIPQQVVPYPQRAVPVQA_	354.27	P05814	UniProtKB
6563	54	PLPLLQPLMQQVPQPIPQT	2	1069.61	Unmodified	_PLPLLQPLMQQVPQPIPQT_	221.09	P05814	UniProtKB
8407	54	SPTIPFFDPQIPKLTD	2	908.48	Unmodified	_SPTIPFFDPQIPKLTD_	232.6	P05814	UniProtKB
8420	54	SPVEESEDVSNKVS	2	753.352	Unmodified	_SPVEESEDVSNKVS_	276.35	M1VE83	UniProtKB
9610	54	VLPIPQQVVPYPQRAV	2	902.528	Unmodified	_VLPIPQQVVPYPQRAV_	175.65	P05814	UniProtKB
678	55	AVADTRDQADGS	2	603.273	Unmodified	_AVADTRDQADGS_	205.53	P01833	UniProtKB
2032	55	EDQQQGEDEHQDKIYPSFQPQP	2	1322.08	Unmodified	_EDQQQGEDEHQDKIYPSFQPQP_	473.69	P05814	UniProtKB
2391	55	ELLLNPTH	1	936.515	Unmodified	_ELLLNPTH_	205.58	P05814	UniProtKB
5240	55	LLQPLMQQVPQPIPQT	2	916.011	Unmodified	_LLQPLMQQVPQPIPQT_	206.1	P05814	UniProtKB
5241	55	LLQPLMQQVPQPIPQTL	2	972.553	Unmodified	_LLQPLMQQVPQPIPQTL_	191.93	P05814	UniProtKB
5245	55	LLQPLMQQVPQPIPQTLALPPQP	2	1274.22	Unmodified	_LLQPLMQQVPQPIPQTLALPPQP_	189.11	P05814	UniProtKB
5260	55	LMQQVPQPIPQT	1	1379.74	Unmodified	_LMQQVPQPIPQT_	190.57	P05814	UniProtKB
5265	55	LMQQVPQPIPQTLALPPQP	2	1048.58	Unmodified	_LMQQVPQPIPQTLALPPQP_	183.89	P05814	UniProtKB
5514	55	LQPLMQQVPQPIPQT	2	859.469	Unmodified	_LQPLMQQVPQPIPQT_	180.2	P05814	UniProtKB
5880	55	MQQVPQPIPQT	2	633.829	Unmodified	_MQQVPQPIPQT_	149.27	P05814	UniProtKB
7149	55	QPLMQQVPQPIP	1	1375.74	Unmodified	_QPLMQQVPQPIP_	219.51	P05814	UniProtKB
7151	55	QPLMQQVPQPIPQT	2	802.927	Unmodified	_QPLMQQVPQPIPQT_	217.47	P05814	UniProtKB
7224	55	QQVPQPIPQT	2	568.309	Unmodified	_QQVPQPIPQT_	99.31	P05814	UniProtKB
7315	55	QVPQPIPQT	1	1007.55	Unmodified	_QVPQPIPQT_	203.02	P05814	UniProtKB
9770	55	VPQPIPQT	2	440.25	Unmodified	_VPQPIPQT_	128.48	P05814	UniProtKB
1939	56	EAEQMPEYR	2	576.753	Unmodified	_EAEQMPEYR_	205.36	Q13410	UniProtKB
1993	56	EDGSYEEALVHLK	2	745.362	Unmodified	_EDGSYEEALVHLK_	163.66	Q13410	UniProtKB
2773	56	EVPKAKDT	2	444.245	Unmodified	_EVPKAKDT_	129.72	P05814	UniProtKB
5397	56	LPLRYPERLQNPSESSEPIPLES	3	884.461	Unmodified	_LPLRYPERLQNPSESSEPIPLES_	142.31	P47710	UniProtKB
8419	56	SPVEESEDVSNK	2	660.302	Unmodified	_SPVEESEDVSNK_	247.22	M1VE83	UniProtKB
8665	56	SVDSGSSEEQGGSSR	2	734.811	Unmodified	_SVDSGSSEEQGGSSR_	270.02	P01833	UniProtKB
1626	57	DRSPYEKVSAGNGGSSL	2	862.416	Unmodified	_DRSPYEKVSAGNGGSSL_	188.25	P15941	UniProtKB
1627	57	DRSPYEKVSAGNGGSSLS	2	905.932	Unmodified	_DRSPYEKVSAGNGGSSLS_	220.21	P15941	UniProtKB
2836	57	EYPTYHTHGRYVPPS	2	902.426	Unmodified	_EYPTYHTHGRYVPPS_	181.66	P15941	UniProtKB
2837	57	EYPTYHTHGRYVPPSS	2	945.942	Unmodified	_EYPTYHTHGRYVPPSS_	242.48	P15941	UniProtKB
2838	57	EYPTYHTHGRYVPPSSTD	3	702.989	Unmodified	_EYPTYHTHGRYVPPSSTD_	132.4	P15941	UniProtKB
3481	57	GSSEEQGGSSRALV	2	682.326	Unmodified	_GSSEEQGGSSRALV_	186.17	P01833	UniProtKB
8020	57	SEYPTYHTHGRYVPPSS	3	659.975	Unmodified	_SEYPTYHTHGRYVPPSS_	130.06	P15941	UniProtKB
8430	57	SPYEKVSAGNGGSS	2	670.31	Unmodified	_SPYEKVSAGNGGSS_	291.5	P15941	UniProtKB
8431	57	SPYEKVSAGNGGSSL	2	726.852	Unmodified	_SPYEKVSAGNGGSSL_	371.87	P15941	UniProtKB
8433	57	SPYEKVSAGNGGSSLSY	2	851.9	Unmodified	_SPYEKVSAGNGGSSLSY_	321.85	P15941	UniProtKB
8824	57	TDRSPYEKVSAGNGGSSL	2	912.94	Unmodified	_TDRSPYEKVSAGNGGSSL_	154.65	P15941	UniProtKB
8825	57	TDRSPYEKVSAGNGGSSLS	2	956.456	Unmodified	_TDRSPYEKVSAGNGGSSLS_	209.13	P15941	UniProtKB
10130	57	YEKVSAGNGGSSLSY	2	759.857	Unmodified	_YEKVSAGNGGSSLSY_	190.37	P15941	UniProtKB
10286	57	YPTYHTHGRYVPP	3	529.928	Unmodified	_YPTYHTHGRYVPP_	134.99	P15941	UniProtKB
10287	57	YPTYHTHGRYVPPS	2	837.905	Unmodified	_YPTYHTHGRYVPPS_	209.19	P15941	UniProtKB
382	58	ALPPQPLWSVPQPKVLPIPQQ	2	1167.17	Unmodified	_ALPPQPLWSVPQPKVLPIPQQ_	204.28	P05814	UniProtKB
1518	58	DPRLFAEEKAVADTRDQADGSR	4	612.553	Unmodified	_DPRLFAEEKAVADTRDQADGSR_	110.14	P01833	UniProtKB
1674	58	DSGRDYVSQFEGSALGKQLNLK	3	804.743	Unmodified	_DSGRDYVSQFEGSALGKQLNLK_	198.9	P02647	UniProtKB
2646	58	ESLSSSEESITEYKQKVEK	2	1101.04	Unmodified	_ESLSSSEESITEYKQKVEK_	320.57	P05814	UniProtKB
4442	58	KKVSPAVLVHRDGREQEAEQMPEYR	5	591.308	Unmodified	_KKVSPAVLVHRDGREQEAEQMPEYR_	118.51	Q13410	UniProtKB
4843	58	KVSPAVLVHRDGREQEAEQMPEY	3	890.11	Unmodified	_KVSPAVLVHRDGREQEAEQMPEY_	130.25	Q13410	UniProtKB
5722	58	LWSVPQPKVLPIPQQVVPYPQR	2	1285.24	Unmodified	_LWSVPQPKVLPIPQQVVPYPQR_	319.28	P05814	UniProtKB
7579	58	RLQNPSESSEPIPLESR	3	647.001	Unmodified	_RLQNPSESSEPIPLESR_	156.67	P47710	UniProtKB
9713	58	VPKAKDTVYTKGRVMP	2	895.503	Unmodified	_VPKAKDTVYTKGRVMP_	295.78	P05814	UniProtKB
9785	58	VPQPKVLPIPQQ	2	672.406	Unmodified	_VPQPKVLPIPQQ_	189.7	P05814	UniProtKB
10090	58	WSVPQPKVLPIPQQVVPYPQR	3	819.465	Unmodified	_WSVPQPKVLPIPQQVVPYPQR_	178.72	P05814	UniProtKB
5212	59	LLNPTHQIYPVTQPLAPVH	2	1069.59	Unmodified	_LLNPTHQIYPVTQPLAPVH_	323.59	P05814	UniProtKB
610	60	ASVAVDPQPSVVT	2	656.343	Acetyl (Protein N-term)	_(Acetyl (Protein N-term))ASVAVDPQPSVVT_	136.84	Q99541	UniProtKB
1340	60	DLENLHLPLPLL	2	693.903	Unmodified	_DLENLHLPLPLL_	242.39	P05814	UniProtKB
1341	60	DLENLHLPLPLLQ	2	757.932	Unmodified	_DLENLHLPLPLLQ_	267.85	P05814	UniProtKB
3409	60	GRATLVQDGIAKGRVAL	3	575.676	Unmodified	_GRATLVQDGIAKGRVAL_	180.64	Q13410	UniProtKB
3624	60	HLPLPLLQPLMQQVPQPIPQT	2	1194.68	Unmodified	_HLPLPLLQPLMQQVPQPIPQT_	229.9	P05814	UniProtKB
5358	60	LPIPQQVVPYPQRAVPV	2	951.054	Unmodified	_LPIPQQVVPYPQRAVPV_	243.13	P05814	UniProtKB
7104	60	QPAVVLPVPQPEIMEVPKAKDTVYT	2	1375.25	Unmodified	_QPAVVLPVPQPEIMEVPKAKDTVYT_	324.91	P05814	UniProtKB
7657	60	RPKLPLRYPERLQ	4	417.253	Unmodified	_RPKLPLRYPERLQ_	113.76	P47710	UniProtKB
8096	60	SGVENALTKSE	2	567.785	Unmodified	_SGVENALTKSE_	205.53	Q99541	UniProtKB
8639	60	STDRSPYEKVSAGNGGSSLSY	3	721.338	Unmodified	_STDRSPYEKVSAGNGGSSLSY_	206.7	P15941	UniProtKB
8690	60	SVPQPKVLPIPQQVVPYPQ	2	1057.6	Unmodified	_SVPQPKVLPIPQQVVPYPQ_	230.5	P05814	UniProtKB
8826	60	TDRSPYEKVSAGNGGSSLSY	2	1037.99	Unmodified	_TDRSPYEKVSAGNGGSSLSY_	230.93	P15941	UniProtKB
9100	60	TLVQDGIAKGRVA	2	664.388	Unmodified	_TLVQDGIAKGRVA_	141.88	Q13410	UniProtKB
9101	60	TLVQDGIAKGRVAL	3	480.956	Unmodified	_TLVQDGIAKGRVAL_	124.86	Q13410	UniProtKB
9791	60	VPQPKVLPIPQQVVPYPQ	2	1014.09	Unmodified	_VPQPKVLPIPQQVVPYPQ_	195.25	P05814	UniProtKB
652	61	ATLVQDGIAK	2	508.293	Unmodified	_ATLVQDGIAK_	106.6	Q13410	UniProtKB
1981	61	EDEHQDKIYPSFQPQP	2	979.45	Unmodified	_EDEHQDKIYPSFQPQP_	252.14	P05814	UniProtKB
2759	61	ETSQLDDQSAETHSHKQS	2	1014.45	Unmodified	_ETSQLDDQSAETHSHKQS_	266.42	P10451	UniProtKB
3100	61	GAGSTTVKIVLK	2	587.364	Unmodified	_GAGSTTVKIVLK_	175.65	Q6WN34	UniProtKB
3234	61	GFLGLSNIKFRPG	2	703.401	Unmodified	_GFLGLSNIKFRPG_	177.06	P15941	UniProtKB
3371	61	GPFAPGITEKAPEEKK	4	425.482	Unmodified	_GPFAPGITEKAPEEKK_	127.71	O60664	UniProtKB
3603	61	HFRPKGAGSTTVKIVL	4	428.506	Unmodified	_HFRPKGAGSTTVKIVL_	145.29	Q6WN34	UniProtKB
3604	61	HFRPKGAGSTTVKIVLK	4	460.53	Unmodified	_HFRPKGAGSTTVKIVLK_	190.87	Q6WN34	UniProtKB
5605	61	LSTKDQYPYLK	3	452.578	Unmodified	_LSTKDQYPYLK_	101.38	Q99541	UniProtKB
6777	61	PVAQDLNAPSD	2	563.772	Unmodified	_PVAQDLNAPSD_	149.65	P10451	UniProtKB
7651	61	RPKGAGSTTVKIVL	3	476.296	Unmodified	_RPKGAGSTTVKIVL_	121.76	Q6WN34	UniProtKB
7652	61	RPKGAGSTTVKIVLK	4	389.498	Unmodified	_RPKGAGSTTVKIVLK_	156.24	Q6WN34	UniProtKB
8347	61	SPAVLVHRDGREQEAEQMPEYR	4	650.069	Unmodified	_SPAVLVHRDGREQEAEQMPEYR_	175.32	Q13410	UniProtKB
8849	61	TEGGFVEGVNK	2	568.783	Unmodified	_TEGGFVEGVNK_	261.6	P19835	UniProtKB
991	62	DDQSAETHSHKQSRLY	3	634.629	Unmodified	_DDQSAETHSHKQSRLY_	180.81	P10451	UniProtKB
1162	62	DGPERVTVIA	2	528.788	Unmodified	_DGPERVTVIA_	78.52	Q13410	UniProtKB
2724	62	ETHSHKQSRLY	2	693.35	Unmodified	_ETHSHKQSRLY_	169.37	P10451	UniProtKB
3289	62	GIPFAAPTKALENPQPHPGWQGTL	3	843.108	Unmodified	_GIPFAAPTKALENPQPHPGWQGTL_	161.97	P19835	UniProtKB
3408	62	GRATLVQDGIAKGRVA	3	537.981	Unmodified	_GRATLVQDGIAKGRVA_	157.58	Q13410	UniProtKB
3530	62	GWDQEPAREQAGGGWRA	3	624.291	Unmodified	_GWDQEPAREQAGGGWRA_	159.31	Q86X29	UniProtKB
3849	62	ILPLAQPAVVLPVPQPEIMEVPK	2	1239.72	Unmodified	_ILPLAQPAVVLPVPQPEIMEVPK_	199.15	P05814	UniProtKB
6477	62	PIPLESREEYMNGMNR	2	968.456	Unmodified	_PIPLESREEYMNGMNR_	204.85	P47710	UniProtKB
6548	62	PLESREEYMNGMNR	2	863.388	Unmodified	_PLESREEYMNGMNR_	371.4	P47710	UniProtKB
7199	62	QQGEDEHQDKIYPSFQPQP	3	757.682	Unmodified	_QQGEDEHQDKIYPSFQPQP_	119.47	P05814	UniProtKB
8965	62	THSHKQSRLY	3	419.555	Unmodified	_THSHKQSRLY_	105.4	P10451	UniProtKB
1787	63	DTGAALLAESRAE	2	652.328	Unmodified	_DTGAALLAESRAE_	237.68	O00391	UniProtKB
5089	63	LGLLGDSVDIFKGIPFAAPTK	2	1080.11	Unmodified	_LGLLGDSVDIFKGIPFAAPTK_	213.73	P19835	UniProtKB
6051	63	NGLHSKVVSEQKDTLGNTQIKQ	3	808.766	Unmodified	_NGLHSKVVSEQKDTLGNTQIKQ_	275.2	Q14512	UniProtKB
6052	63	NGLHSKVVSEQKDTLGNTQIKQK	4	638.85	Unmodified	_NGLHSKVVSEQKDTLGNTQIKQK_	310.25	Q14512	UniProtKB
7316	63	QVPQPIPQTL	2	560.822	Unmodified	_QVPQPIPQTL_	89.3	P05814	UniProtKB
7656	63	RPKLPLRYPERL	4	385.239	Unmodified	_RPKLPLRYPERL_	89.4	P47710	UniProtKB
8229	63	SKVVSEQKDTLGNTQIKQK	4	533.548	Unmodified	_SKVVSEQKDTLGNTQIKQK_	266.7	Q14512	UniProtKB
9559	63	VKNGLHSKVVSEQKDTLGNTQIKQ	4	663.617	Unmodified	_VKNGLHSKVVSEQKDTLGNTQIKQ_	157.01	Q14512	UniProtKB
9560	63	VKNGLHSKVVSEQKDTLGNTQIKQK	4	695.641	Unmodified	_VKNGLHSKVVSEQKDTLGNTQIKQK_	193.19	Q14512	UniProtKB
9999	63	VVSEQKDTLGNTQIKQK	2	958.526	Unmodified	_VVSEQKDTLGNTQIKQK_	252.43	Q14512	UniProtKB
795	64	AVYTEGGFVEGVNKK	2	799.415	Unmodified	_AVYTEGGFVEGVNKK_	368.53	P19835	UniProtKB
2676	64	ESREEYMNGMN	2	680.269	Unmodified	_ESREEYMNGMN_	133.57	P47710	UniProtKB
3151	64	GAVYTEGGFVEGVNKK	2	827.925	Unmodified	_GAVYTEGGFVEGVNKK_	351.81	P19835	UniProtKB
3430	64	GRVMPVLKSPT	3	395.566	Unmodified	_GRVMPVLKSPT_	101.65	P05814	UniProtKB
8850	64	TEGGFVEGVNKK	2	632.83	Unmodified	_TEGGFVEGVNKK_	331.69	P19835	UniProtKB
10244	64	YPERLQNPSE	2	616.799	Unmodified	_YPERLQNPSE_	105.2	P47710	UniProtKB
10317	64	YTEGGFVEGVNKK	2	714.362	Unmodified	_YTEGGFVEGVNKK_	338.05	P19835	UniProtKB
275	65	AIQDPRLFAEEKAVADTRDQADGSR	4	690.598	Unmodified	_AIQDPRLFAEEKAVADTRDQADGSR_	206.94	P01833	UniProtKB
306	65	AKDTVYTKGRVMPVLKSP	4	498.284	Unmodified	_AKDTVYTKGRVMPVLKSP_	127.97	P05814	UniProtKB
1035	65	DEHQDKIYP	2	572.767	Unmodified	_DEHQDKIYP_	106.42	P05814	UniProtKB
1851	65	DTVYTKGRVMPVLKSP	3	597.666	Unmodified	_DTVYTKGRVMPVLKSP_	145.1	P05814	UniProtKB
2598	65	ERLQNPSESSEPIP	2	791.889	Unmodified	_ERLQNPSESSEPIP_	174.4	P47710	UniProtKB
2675	65	ESREEYMNGM	2	623.247	Unmodified	_ESREEYMNGM_	87.31	P47710	UniProtKB
4032	65	IQDPRLFAEEK	2	673.359	Unmodified	_IQDPRLFAEEK_	168.3	P01833	UniProtKB
6223	65	NPSESSEPIPLESR	2	771.376	Unmodified	_NPSESSEPIPLESR_	347.75	P47710	UniProtKB
6906	65	QDPRLFAEEKAVADTRDQADGSR	4	644.568	Unmodified	_QDPRLFAEEKAVADTRDQADGSR_	249.51	P01833	UniProtKB
7582	65	RLQNPSESSEPIPLESREEY	3	787.384	Unmodified	_RLQNPSESSEPIPLESREEY_	159.01	P47710	UniProtKB
7666	65	RPKLPLRYPERLQNPSESSEPIP	4	676.62	Unmodified	_RPKLPLRYPERLQNPSESSEPIP_	113.54	P47710	UniProtKB
10125	65	YEKNNVML	2	513.75	Oxidation (M)	_YEKNNVM(Oxidation (M))L_	130.04	P47710	UniProtKB
10249	65	YPERLQNPSESSEPIP	2	921.947	Unmodified	_YPERLQNPSESSEPIP_	207.34	P47710	UniProtKB
255	66	AIPVAQDLNAPSDWDSRGKDS	2	1121.54	Unmodified	_AIPVAQDLNAPSDWDSRGKDS_	241.8	P10451	UniProtKB
1099	66	DESNEHSDVIDSQELS	2	902.379	Unmodified	_DESNEHSDVIDSQELS_	193.28	P10451	UniProtKB
1363	66	DLNAPSDWDSRGK	3	487.564	Unmodified	_DLNAPSDWDSRGK_	150.21	P10451	UniProtKB
1768	66	DSYETSQLDDQSAETHSHK	2	1089.46	Unmodified	_DSYETSQLDDQSAETHSHK_	422.46	P10451	UniProtKB
1770	66	DSYETSQLDDQSAETHSHKQS	4	599.009	Unmodified	_DSYETSQLDDQSAETHSHKQS_	200.39	P10451	UniProtKB
1773	66	DSYETSQLDDQSAETHSHKQSRLY	3	942.425	Unmodified	_DSYETSQLDDQSAETHSHKQSRLY_	221.14	P10451	UniProtKB
1931	66	DWDSRGKDSYETSQLDDQSAETHSH	3	965.408	Unmodified	_DWDSRGKDSYETSQLDDQSAETHSH_	319.47	P10451	UniProtKB
2762	66	ETSQLDDQSAETHSHKQSRLY	3	820.718	Unmodified	_ETSQLDDQSAETHSHKQSRLY_	176.73	P10451	UniProtKB
4008	66	IPVAQDLNAPSDWDSRGKDS	3	724.35	Unmodified	_IPVAQDLNAPSDWDSRGKDS_	247.28	P10451	UniProtKB
4201	66	KANDESNEHSDVIDSQELSKVS	4	608.536	Unmodified	_KANDESNEHSDVIDSQELSKVS_	220.62	P10451	UniProtKB
5955	66	NDESNEHSDVIDSQELSK	2	1023.45	Unmodified	_NDESNEHSDVIDSQELSK_	266.28	P10451	UniProtKB
7534	66	RKANDESNEHSDVIDSQELSKVS	2	1294.12	Unmodified	_RKANDESNEHSDVIDSQELSKVS_	299.43	P10451	UniProtKB
10139	66	YETSQLDDQSAETHSHKQSRLY	4	656.556	Unmodified	_YETSQLDDQSAETHSHKQSRLY_	233.1	P10451	UniProtKB
773	67	AVVLPVPQPEIMEVPK	2	873.497	Unmodified	_AVVLPVPQPEIMEVPK_	113.47	P05814	UniProtKB
1052	67	DEKVLDSGFREIENK	3	593.635	Unmodified	_DEKVLDSGFREIENK_	177.84	P01833	UniProtKB
1436	67	DPAEEDTNVYTEKHSDS	2	968.906	Unmodified	_DPAEEDTNVYTEKHSDS_	409.55	P34741	UniProtKB
1494	67	DPQIPKLTDLENLHLPL	2	978.544	Unmodified	_DPQIPKLTDLENLHLPL_	211.51	P05814	UniProtKB
2563	67	EQEAEQMPEYRGRATLVQDGIAKGR	4	708.857	Unmodified	_EQEAEQMPEYRGRATLVQDGIAKGR_	135.64	Q13410	UniProtKB
4519	67	KMDPAEEDTNVYTEKHSDSLF	3	819.369	Unmodified	_KMDPAEEDTNVYTEKHSDSLF_	172.57	P34741	UniProtKB
4520	67	KMDPAEEDTNVYTEKHSDSLFK	4	646.802	Unmodified	_KMDPAEEDTNVYTEKHSDSLFK_	234.98	P34741	UniProtKB
5495	67	LQNPSESSEPIP	2	649.317	Unmodified	_LQNPSESSEPIP_	200.56	P47710	UniProtKB
5815	67	MEVPKAKDTVYTKGRVMPVL	3	754.75	Unmodified	_MEVPKAKDTVYTKGRVMPVL_	177.64	P05814	UniProtKB
6186	67	NPAVAATSANL	1	1028.54	Unmodified	_NPAVAATSANL_	239.66	P15941	UniProtKB
6219	67	NPSESSEPIP	1	1056.48	Unmodified	_NPSESSEPIP_	229.58	P47710	UniProtKB
7575	67	RLQNPSESSEPIP	2	727.368	Unmodified	_RLQNPSESSEPIP_	170.47	P47710	UniProtKB
7578	67	RLQNPSESSEPIPLES	2	891.947	Unmodified	_RLQNPSESSEPIPLES_	198.57	P47710	UniProtKB
880	68	DATDEDIT	1	879.358	Unmodified	_DATDEDIT_	107.43	P10451	UniProtKB
1257	68	DIQYPDATDED	2	641.26	Unmodified	_DIQYPDATDED_	101.25	P10451	UniProtKB
1258	68	DIQYPDATDEDIT	2	748.325	Unmodified	_DIQYPDATDEDIT_	163.38	P10451	UniProtKB
1260	68	DIQYPDATDEDITSH	2	860.371	Unmodified	_DIQYPDATDEDITSH_	203.94	P10451	UniProtKB
1329	68	DKWDELKEAGVSD	2	746.352	Unmodified	_DKWDELKEAGVSD_	180.09	O00592	UniProtKB
1491	68	DPQIPKLTDLENLH	3	544.958	Unmodified	_DPQIPKLTDLENLH_	216.15	P05814	UniProtKB
1493	68	DPQIPKLTDLENLHLP	3	615.004	Unmodified	_DPQIPKLTDLENLHLP_	210.39	P05814	UniProtKB
3696	68	HRDGREQEAEQMPEYR	4	508.483	Unmodified	_HRDGREQEAEQMPEYR_	96.41	Q13410	UniProtKB
4043	68	IQDPRLFAEEKAVADTRDQADGSR	4	672.839	Unmodified	_IQDPRLFAEEKAVADTRDQADGSR_	192.75	P01833	UniProtKB
5324	68	LNQELLLNPTHQIYPVTQPLAPVH	2	1368.25	Unmodified	_LNQELLLNPTHQIYPVTQPLAPVH_	419.13	P05814	UniProtKB
7628	68	RPDIQYPDATDEDIT	2	874.902	Unmodified	_RPDIQYPDATDEDIT_	179.35	P10451	UniProtKB
7630	68	RPDIQYPDATDEDITSH	2	986.948	Unmodified	_RPDIQYPDATDEDITSH_	297.16	P10451	UniProtKB
10223	68	YPDATDEDITSH	2	682.286	Unmodified	_YPDATDEDITSH_	307.89	P10451	UniProtKB
1578	69	DQQQGEDEHQDKIYP	2	915.4	Unmodified	_DQQQGEDEHQDKIYP_	205.87	P05814	UniProtKB
1977	69	EDEHQDKIYP	2	637.288	Unmodified	_EDEHQDKIYP_	93.65	P05814	UniProtKB
2028	69	EDQQQGEDEHQDKIYP	2	979.922	Unmodified	_EDQQQGEDEHQDKIYP_	206.49	P05814	UniProtKB
3197	69	GEDEHQDKIYP	2	665.799	Unmodified	_GEDEHQDKIYP_	107.79	P05814	UniProtKB
3570	69	HEDQQQGEDEHQDKIYP	2	1048.45	Unmodified	_HEDQQQGEDEHQDKIYP_	226.19	P05814	UniProtKB
4384	69	KHEDQQQGEDEHQDKIYP	2	1112.5	Unmodified	_KHEDQQQGEDEHQDKIYP_	150.12	P05814	UniProtKB
4756	69	KVEKVKHEDQQQGEDEHQDKIYP	3	936.458	Unmodified	_KVEKVKHEDQQQGEDEHQDKIYP_	195.36	P05814	UniProtKB
4784	69	KVKHEDQQQGEDEHQDKIYP	2	1226.08	Unmodified	_KVKHEDQQQGEDEHQDKIYP_	253.1	P05814	UniProtKB
7019	69	QKVEKVKHEDQQQGEDEHQDKIYP	3	979.144	Unmodified	_QKVEKVKHEDQQQGEDEHQDKIYP_	259.77	P05814	UniProtKB
9419	69	VEKVKHEDQQQGEDEHQDKIYP	2	1340.14	Unmodified	_VEKVKHEDQQQGEDEHQDKIYP_	283.25	P05814	UniProtKB
9548	69	VKHEDQQQGEDEHQDKIYP	2	1162.03	Unmodified	_VKHEDQQQGEDEHQDKIYP_	254.23	P05814	UniProtKB
9552	69	VKHEDQQQGEDEHQDKIYPSFQP	3	928.095	Unmodified	_VKHEDQQQGEDEHQDKIYPSFQP_	190.24	P05814	UniProtKB
447	70	APFDVIGPPEPILA	2	718.395	Unmodified	_APFDVIGPPEPILA_	142.92	Q13410	UniProtKB
616	70	ASVAVDPQPSVVTRVVNLP	2	995.552	Acetyl (Protein N-term)	_(Acetyl (Protein N-term))ASVAVDPQPSVVTRVVNLP_	209.39	Q99541	UniProtKB
2465	70	ENLHLPLPLLQ	2	643.877	Unmodified	_ENLHLPLPLLQ_	206.78	P05814	UniProtKB
2542	70	EPPQSPWDRVKD	2	727.357	Unmodified	_EPPQSPWDRVKD_	152.07	P02647	UniProtKB
3899	70	IPASSLPRLTPWI	2	725.924	Unmodified	_IPASSLPRLTPWI_	208.6	Q13410	UniProtKB
3900	70	IPASSLPRLTPWIV	2	775.459	Unmodified	_IPASSLPRLTPWIV_	224.42	Q13410	UniProtKB
3901	70	IPASSLPRLTPWIVA	2	810.977	Unmodified	_IPASSLPRLTPWIVA_	231.7	Q13410	UniProtKB
3902	70	IPASSLPRLTPWIVAVA	2	896.03	Unmodified	_IPASSLPRLTPWIVAVA_	163.51	Q13410	UniProtKB
5817	70	MEVPKAKDTVYTKGRVMPVLKS	4	620.096	Unmodified	_MEVPKAKDTVYTKGRVMPVLKS_	140.73	P05814	UniProtKB
6255	70	NPTHQIYPVTQPLAPVHNPISV	2	1211.65	Unmodified	_NPTHQIYPVTQPLAPVHNPISV_	399.6	P05814	UniProtKB
6759	70	PTHQIYPVTQPLAPVHNPISV	2	1154.63	Unmodified	_PTHQIYPVTQPLAPVHNPISV_	308.78	P05814	UniProtKB
8799	70	TDEIKDTR	2	489.249	Unmodified	_TDEIKDTR_	175.44	P47710	UniProtKB
5354	73	LPIPQQVVPYPQR	2	767.941	Unmodified	_LPIPQQVVPYPQR_	211.45	P05814	UniProtKB
7099	73	QPAVVLPVPQPEIMEVPKAK	2	1085.62	Unmodified	_QPAVVLPVPQPEIMEVPKAK_	300.61	P05814	UniProtKB
7230	73	QQVPQPIPQTLALPPQP	2	926.52	Unmodified	_QQVPQPIPQTLALPPQP_	212.68	P05814	UniProtKB
7319	73	QVPQPIPQTLALPPQP	2	862.491	Unmodified	_QVPQPIPQTLALPPQP_	157.68	P05814	UniProtKB
8684	73	SVPQPKVLPIPQQ	2	715.922	Unmodified	_SVPQPKVLPIPQQ_	164.97	P05814	UniProtKB
8691	73	SVPQPKVLPIPQQVVPYPQR	2	1135.65	Unmodified	_SVPQPKVLPIPQQVVPYPQR_	219.95	P05814	UniProtKB
9550	73	VKHEDQQQGEDEHQDKIYPSF	2	1279.08	Unmodified	_VKHEDQQQGEDEHQDKIYPSF_	340.9	P05814	UniProtKB
9608	73	VLPIPQQVVPYPQR	2	817.475	Unmodified	_VLPIPQQVVPYPQR_	190.02	P05814	UniProtKB
9609	73	VLPIPQQVVPYPQRA	2	852.993	Unmodified	_VLPIPQQVVPYPQRA_	174.41	P05814	UniProtKB
9613	73	VLPIPQQVVPYPQRAVPVQ	2	1064.62	Unmodified	_VLPIPQQVVPYPQRAVPVQ_	272.65	P05814	UniProtKB
9792	73	VPQPKVLPIPQQVVPYPQR	2	1092.14	Unmodified	_VPQPKVLPIPQQVVPYPQR_	253.54	P05814	UniProtKB
10030	73	VYTKGRVMPVL	2	631.868	Unmodified	_VYTKGRVMPVL_	169.21	P05814	UniProtKB
5808	74	MEVPKAKDTVYTK	2	755.403	Unmodified	_MEVPKAKDTVYTK_	231.66	P05814	UniProtKB
7152	74	QPLMQQVPQPIPQTL	2	859.469	Unmodified	_QPLMQQVPQPIPQTL_	218.11	P05814	UniProtKB
8538	74	SSEESITEYKQKVEK	2	892.949	Unmodified	_SSEESITEYKQKVEK_	413.94	P05814	UniProtKB
8606	74	SSSEESITEYKQKVEK	2	936.465	Unmodified	_SSSEESITEYKQKVEK_	476.98	P05814	UniProtKB
9708	74	VPKAKDTVYTK	2	625.361	Unmodified	_VPKAKDTVYTK_	184.36	P05814	UniProtKB
309	75	AKDTVYTKGRVMPVLKSPTIP	2	1151.15	Unmodified	_AKDTVYTKGRVMPVLKSPTIP_	167.29	P05814	UniProtKB
1853	75	DTVYTKGRVMPVLKSPTIP	2	1051.59	Unmodified	_DTVYTKGRVMPVLKSPTIP_	199.37	P05814	UniProtKB
3354	75	GNKKVTEEDFYKLVSEFTITK	3	826.104	Unmodified	_GNKKVTEEDFYKLVSEFTITK_	139.02	P19835	UniProtKB
3432	75	GRVMPVLKSPTIP	2	705.911	Oxidation (M)	_GRVM(Oxidation (M))PVLKSPTIP_	130.96	P05814	UniProtKB
3999	75	IPVAQDLNAPS	2	562.801	Unmodified	_IPVAQDLNAPS_	140.09	P10451	UniProtKB
4260	75	KDTVYTKGRVMPVLKSPTIP	2	1115.64	Unmodified	_KDTVYTKGRVMPVLKSPTIP_	184.99	P05814	UniProtKB
7776	75	RVMPVLKSPT	2	564.334	Unmodified	_RVMPVLKSPT_	95.5	P05814	UniProtKB
7778	75	RVMPVLKSPTIP	2	669.402	Unmodified	_RVMPVLKSPTIP_	132.9	P05814	UniProtKB
7931	75	SEESITEYKQKVEK	2	849.433	Unmodified	_SEESITEYKQKVEK_	362.64	P05814	UniProtKB
9018	75	TKGRVMPVLKSPTIP	3	547.324	Oxidation (M)	_TKGRVM(Oxidation (M))PVLKSPTIP_	130.07	P05814	UniProtKB
9238	75	TVYTKGRVMPVLKSPTIP	2	994.074	Unmodified	_TVYTKGRVMPVLKSPTIP_	152.88	P05814	UniProtKB
9653	75	VMPVLKSPTIP	2	591.352	Unmodified	_VMPVLKSPTIP_	118.5	P05814	UniProtKB
321	76	AKLGAVYTEGGFVEGVNK	2	919.986	Unmodified	_AKLGAVYTEGGFVEGVNK_	285.43	P19835	UniProtKB
322	76	AKLGAVYTEGGFVEGVNKK	2	984.033	Unmodified	_AKLGAVYTEGGFVEGVNKK_	330.35	P19835	UniProtKB
345	76	ALENPQPHPGWQGTLK	2	886.958	Unmodified	_ALENPQPHPGWQGTLK_	269.78	P19835	UniProtKB
794	76	AVYTEGGFVEGVNK	2	735.367	Unmodified	_AVYTEGGFVEGVNK_	147.37	P19835	UniProtKB
3150	76	GAVYTEGGFVEGVNK	2	763.878	Unmodified	_GAVYTEGGFVEGVNK_	226.93	P19835	UniProtKB
3349	76	GNKKVTEEDFYK	2	729.367	Unmodified	_GNKKVTEEDFYK_	257.8	P19835	UniProtKB
4460	76	KLGAVYTEGGFVEGVNK	2	884.467	Unmodified	_KLGAVYTEGGFVEGVNK_	270.75	P19835	UniProtKB
4461	76	KLGAVYTEGGFVEGVNKK	3	632.679	Unmodified	_KLGAVYTEGGFVEGVNKK_	312.1	P19835	UniProtKB
5064	76	LGAVYTEGGFVEGVNKK	2	884.467	Unmodified	_LGAVYTEGGFVEGVNKK_	353.96	P19835	UniProtKB
9203	76	TTFDVYTESWAQDPSQENK	2	1123.5	Unmodified	_TTFDVYTESWAQDPSQENK_	447.28	P19835	UniProtKB
9204	76	TTFDVYTESWAQDPSQENKK	2	1187.55	Unmodified	_TTFDVYTESWAQDPSQENKK_	425.69	P19835	UniProtKB
10020	76	VYTEGGFVEGVNK	2	699.849	Unmodified	_VYTEGGFVEGVNK_	217.45	P19835	UniProtKB
7861	77	SDEREVAEAATGEDAS	2	839.856	Acetyl (Protein N-term)	_(Acetyl (Protein N-term))SDEREVAEAATGEDAS_	238.01	Q99536	UniProtKB
10316	77	YTEGGFVEGVNK	2	650.314	Unmodified	_YTEGGFVEGVNK_	185.29	P19835	UniProtKB
172	78	AEMDKSSQETQR	2	705.32	Unmodified	_AEMDKSSQETQR_	174.24	Q99541	UniProtKB
367	78	ALPIIQKLEPQIA	2	717.44	Unmodified	_ALPIIQKLEPQIA_	185.96	Q99541	UniProtKB
370	78	ALPIIQKLEPQIAVANT	2	910.038	Unmodified	_ALPIIQKLEPQIAVANT_	177.64	Q99541	UniProtKB
371	78	ALPIIQKLEPQIAVANTY	2	991.57	Unmodified	_ALPIIQKLEPQIAVANTY_	273.74	Q99541	UniProtKB
574	78	AQPILSKLEPQIA	2	704.414	Unmodified	_AQPILSKLEPQIA_	141.1	O60664	UniProtKB
3116	78	GAKTTFDVYTESWAQDPSQENK	2	1251.57	Unmodified	_GAKTTFDVYTESWAQDPSQENK_	480.11	P19835	UniProtKB
7400	78	RDADTLHSKLIP	3	455.921	Unmodified	_RDADTLHSKLIP_	120.96	Q13410	UniProtKB
7830	78	SALPIIQKLEPQIA	2	760.956	Unmodified	_SALPIIQKLEPQIA_	147.71	Q99541	UniProtKB
7852	78	SAYLSTKDQYPYLK	2	838.93	Unmodified	_SAYLSTKDQYPYLK_	172.76	Q99541	UniProtKB
8519	78	SSAYLSTKDQYPYLK	3	588.633	Unmodified	_SSAYLSTKDQYPYLK_	175.15	Q99541	UniProtKB
9171	78	TSALPIIQKLEPQIA	2	811.48	Unmodified	_TSALPIIQKLEPQIA_	124.12	Q99541	UniProtKB
614	79	ASVAVDPQPSVVTRVVN	2	890.484	Acetyl (Protein N-term)	_(Acetyl (Protein N-term))ASVAVDPQPSVVTRVVN_	237.32	Q99541	UniProtKB
618	79	ASVAVDPQPSVVTRVVNLPLV	2	1101.63	Acetyl (Protein N-term)	_(Acetyl (Protein N-term))ASVAVDPQPSVVTRVVNLPLV_	128.96	Q99541	UniProtKB
619	79	ASVAVDPQPSVVTRVVNLPLVS	2	1145.14	Acetyl (Protein N-term)	_(Acetyl (Protein N-term))ASVAVDPQPSVVTRVVNLPLVS_	181.08	Q99541	UniProtKB
1504	79	DPQPSVVTRVVN	2	655.857	Unmodified	_DPQPSVVTRVVN_	177.44	Q99541	UniProtKB
1908	79	DVTLDPDTAHPHLF	2	789.383	Unmodified	_DVTLDPDTAHPHLF_	195.7	Q13410	UniProtKB
2079	79	EEELEKEAKKVEGFDLV	3	664.677	Unmodified	_EEELEKEAKKVEGFDLV_	190.19	Q99541	UniProtKB
3112	79	GAKDSVASTITGVMDKTKGAVTG	3	732.051	Unmodified	_GAKDSVASTITGVMDKTKGAVTG_	192.1	Q99541	UniProtKB
4463	79	KLGAVYTEGGFVEGVNKKLG	3	689.381	Unmodified	_KLGAVYTEGGFVEGVNKKLG_	211.75	P19835	UniProtKB
8659	79	STYDLMSSAYLSTKDQYPYLK	3	825.398	Unmodified	_STYDLMSSAYLSTKDQYPYLK_	215.57	Q99541	UniProtKB
9753	79	VPQNIQDQAKHMGVMA	2	883.937	Unmodified	_VPQNIQDQAKHMGVMA_	144.47	Q99541	UniProtKB
150	80	AEEKAVADTRDQADGSR	3	606.957	Unmodified	_AEEKAVADTRDQADGSR_	188.41	P01833	UniProtKB
1488	80	DPQIPKLTDLE	2	634.84	Unmodified	_DPQIPKLTDLE_	213.8	P05814	UniProtKB
1490	80	DPQIPKLTDLENL	2	748.404	Unmodified	_DPQIPKLTDLENL_	249.25	P05814	UniProtKB
3935	80	IPKLTDLENL	2	578.335	Unmodified	_IPKLTDLENL_	85.67	P05814	UniProtKB
6861	80	QADGSRASVDSGSSEEQGGSS	2	999.418	Unmodified	_QADGSRASVDSGSSEEQGGSS_	413.31	P01833	UniProtKB
8693	80	SVPQPKVLPIPQQVVPYPQRAV	3	814.141	Unmodified	_SVPQPKVLPIPQQVVPYPQRAV_	108.17	P05814	UniProtKB
9155	80	TRDQADGSRASVDSGSSEEQGGSS	3	790.673	Unmodified	_TRDQADGSRASVDSGSSEEQGGSS_	201.15	P01833	UniProtKB
2146	81	EESITEYKQKV	2	677.348	Unmodified	_EESITEYKQKV_	246.93	P05814	UniProtKB
4057	81	IQYPDATDEDITSHMESEELNGAYK	3	952.755	Unmodified	_IQYPDATDEDITSHMESEELNGAYK_	188.69	P10451	UniProtKB
5596	81	LSSSEESITEYKQKV	2	864.931	Deamidation (NQ)	_LSSSEESITEYKQ(Deamidation (NQ))KV_	237.53	P05814	UniProtKB
7859	81	SDEREVAEAATGED	2	760.821	Acetyl (Protein N-term)	_(Acetyl (Protein N-term))SDEREVAEAATGED_	127.87	Q99536	UniProtKB
7929	81	SEESITEYKQKV	2	720.864	Unmodified	_SEESITEYKQKV_	236.35	P05814	UniProtKB
8181	81	SKEEDKHLKFRISHELDSASSEVN	3	929.13	Unmodified	_SKEEDKHLKFRISHELDSASSEVN_	149.18	P10451	UniProtKB
8279	81	SLSSSEESITE	2	584.764	Unmodified	_SLSSSEESITE_	226.54	P05814	UniProtKB
8284	81	SLSSSEESITEYKQKV	2	907.955	Unmodified	_SLSSSEESITEYKQKV_	357.99	P05814	UniProtKB
8536	81	SSEESITEYKQKV	2	764.38	Unmodified	_SSEESITEYKQKV_	341.6	P05814	UniProtKB
8604	81	SSSEESITEYKQKV	2	807.896	Unmodified	_SSSEESITEYKQKV_	304.57	P05814	UniProtKB
8608	81	SSSEESITEYKQKVEKVK	3	700.367	Unmodified	_SSSEESITEYKQKVEKVK_	147.92	P05814	UniProtKB
1517	82	DPRLFAEEKAVADTRDQADGS	3	764.368	Unmodified	_DPRLFAEEKAVADTRDQADGS_	135.21	P01833	UniProtKB
3196	82	GEDEHQDK	2	479.199	Unmodified	_GEDEHQDK_	243.54	P05814	UniProtKB
3855	82	ILREKQTDEIKDTR	3	582.323	Unmodified	_ILREKQTDEIKDTR_	221.59	P47710	UniProtKB
5532	82	LREKQTDEIKDTR	4	408.723	Unmodified	_LREKQTDEIKDTR_	198.85	P47710	UniProtKB
6093	82	NILREKQTDEIKDTR	3	620.338	Unmodified	_NILREKQTDEIKDTR_	240.46	P47710	UniProtKB
7262	82	QRNILREKQTDEIKDT	4	497.52	Unmodified	_QRNILREKQTDEIKDT_	185.62	P47710	UniProtKB
7263	82	QRNILREKQTDEIKDTR	5	429.437	Unmodified	_QRNILREKQTDEIKDTR_	179.81	P47710	UniProtKB
7608	82	RNILREKQTDEIKDTR	5	403.826	Unmodified	_RNILREKQTDEIKDTR_	149	P47710	UniProtKB
7668	82	RPKLPLRYPERLQNPSESSEPIPLE	5	589.923	Unmodified	_RPKLPLRYPERLQNPSESSEPIPLE_	134.29	P47710	UniProtKB
8218	82	SKSKKFRRPDIQYPDATDEDIT	3	870.777	Unmodified	_SKSKKFRRPDIQYPDATDEDIT_	118.54	P10451	UniProtKB
10288	82	YPTYHTHGRYVPPSS	2	881.421	Unmodified	_YPTYHTHGRYVPPSS_	181.66	P15941	UniProtKB
301	83	AKDTVYTKGRVMP	2	733.395	Unmodified	_AKDTVYTKGRVMP_	280.56	P05814	UniProtKB
303	83	AKDTVYTKGRVMPVL	2	839.471	Unmodified	_AKDTVYTKGRVMPVL_	255.23	P05814	UniProtKB
304	83	AKDTVYTKGRVMPVLK	2	903.519	Unmodified	_AKDTVYTKGRVMPVLK_	284.24	P05814	UniProtKB
1848	83	DTVYTKGRVMPVL	2	739.905	Unmodified	_DTVYTKGRVMPVL_	198.62	P05814	UniProtKB
3428	83	GRVMPVLK	2	450.278	Unmodified	_GRVMPVLK_	134.06	P05814	UniProtKB
4253	83	KDTVYTKGRVMP	2	697.877	Unmodified	_KDTVYTKGRVMP_	285.83	P05814	UniProtKB
4255	83	KDTVYTKGRVMPVL	2	803.953	Unmodified	_KDTVYTKGRVMPVL_	199.27	P05814	UniProtKB
4256	83	KDTVYTKGRVMPVLK	2	868	Unmodified	_KDTVYTKGRVMPVLK_	234.04	P05814	UniProtKB
9232	83	TVYTKGRVMP	2	576.316	Unmodified	_TVYTKGRVMP_	84.21	P05814	UniProtKB
9234	83	TVYTKGRVMPVL	2	682.392	Unmodified	_TVYTKGRVMPVL_	166.55	P05814	UniProtKB
9237	83	TVYTKGRVMPVLKSP	3	559.324	Unmodified	_TVYTKGRVMPVLKSP_	119	P05814	UniProtKB
508	84	APTKALENPQPHPGWQGTL	2	1021.53	Unmodified	_APTKALENPQPHPGWQGTL_	348.23	P19835	UniProtKB
712	84	AVDVTLDPDTAHPHLF	2	874.436	Unmodified	_AVDVTLDPDTAHPHLF_	196.27	Q13410	UniProtKB
1435	84	DPAEEDTNVYTEKHSD	3	617.262	Unmodified	_DPAEEDTNVYTEKHSD_	184.99	P34741	UniProtKB
1438	84	DPAEEDTNVYTEKHSDSLF	2	1098.98	Unmodified	_DPAEEDTNVYTEKHSDSLF_	270.75	P34741	UniProtKB
1439	84	DPAEEDTNVYTEKHSDSLFK	3	775.689	Unmodified	_DPAEEDTNVYTEKHSDSLFK_	246.68	P34741	UniProtKB
2435	84	EMAENGVKTITS	2	640.314	Unmodified	_EMAENGVKTITS_	175.65	Q99541	UniProtKB
5726	84	LYEDSKSVRLE	2	669.849	Unmodified	_LYEDSKSVRLE_	88.5	Q13410	UniProtKB
6221	84	NPSESSEPIPLE	1	1298.61	Unmodified	_NPSESSEPIPLE_	319.26	P47710	UniProtKB
7814	84	SAKDTVATQL	2	517.28	Unmodified	_SAKDTVATQL_	90.7	O60664	UniProtKB
9703	84	VPIDIDKTKVQNIHPVES	2	1016.56	Unmodified	_VPIDIDKTKVQNIHPVES_	235.22	P80303	UniProtKB
2148	85	EESITEYKQKVEK	2	805.917	Unmodified	_EESITEYKQKVEK_	333.63	P05814	UniProtKB
2559	85	EQEAEQMPEYR	2	705.304	Unmodified	_EQEAEQMPEYR_	265.55	Q13410	UniProtKB
2561	85	EQEAEQMPEYRGR	3	541.579	Unmodified	_EQEAEQMPEYRGR_	140.31	Q13410	UniProtKB
2614	85	ESEELNGAYK	2	570.264	Unmodified	_ESEELNGAYK_	194.2	P10451	UniProtKB
2631	85	ESITEYKQKVEK	2	741.396	Unmodified	_ESITEYKQKVEK_	343.7	P05814	UniProtKB
3406	85	GRATLVQDGIAKGR	3	481.279	Unmodified	_GRATLVQDGIAKGR_	119.17	Q13410	UniProtKB
7491	85	RGEKLDDLVSKSEVLGTQ	3	658.688	Unmodified	_RGEKLDDLVSKSEVLGTQ_	157.98	O15498	UniProtKB
8211	85	SKSKKFRRPDIQYPD	3	622.339	Unmodified	_SKSKKFRRPDIQYPD_	86.94	P10451	UniProtKB
8214	85	SKSKKFRRPDIQYPDATD	3	718.043	Unmodified	_SKSKKFRRPDIQYPDATD_	166.48	P10451	UniProtKB
9756	85	VPQPEIMEVPKA	2	669.36	Unmodified	_VPQPEIMEVPKA_	186.87	P05814	UniProtKB
509	87	APTKALENPQPHPGWQGTLK	3	724.052	Unmodified	_APTKALENPQPHPGWQGTLK_	163.85	P19835	UniProtKB
2266	87	EIMEVPKAKDTVYTKGRVMP	3	764.741	Unmodified	_EIMEVPKAKDTVYTKGRVMP_	270.49	P05814	UniProtKB
2775	87	EVPKAKDTVYTK	2	689.882	Unmodified	_EVPKAKDTVYTK_	206.97	P05814	UniProtKB
2777	87	EVPKAKDTVYTKGR	2	796.444	Unmodified	_EVPKAKDTVYTKGR_	167.71	P05814	UniProtKB
2780	87	EVPKAKDTVYTKGRVMP	2	960.025	Unmodified	_EVPKAKDTVYTKGRVMP_	198.33	P05814	UniProtKB
2783	87	EVPKAKDTVYTKGRVMPVLK	2	1130.15	Unmodified	_EVPKAKDTVYTKGRVMPVLK_	220.59	P05814	UniProtKB
9709	87	VPKAKDTVYTKG	2	653.872	Unmodified	_VPKAKDTVYTKG_	155.48	P05814	UniProtKB
9710	87	VPKAKDTVYTKGR	2	731.922	Unmodified	_VPKAKDTVYTKGR_	218.01	P05814	UniProtKB
9716	87	VPKAKDTVYTKGRVMPVLK	2	1065.63	Unmodified	_VPKAKDTVYTKGRVMPVLK_	295.03	P05814	UniProtKB
9717	87	VPKAKDTVYTKGRVMPVLKS	4	555.075	Unmodified	_VPKAKDTVYTKGRVMPVLKS_	104.06	P05814	UniProtKB
1845	88	DTVYTKGRVM	2	593.3	Oxidation (M)	_DTVYTKGRVM(Oxidation (M))_	189.7	P05814	UniProtKB
5356	88	LPIPQQVVPYPQRAV	2	852.993	Unmodified	_LPIPQQVVPYPQRAV_	194.06	P05814	UniProtKB
5427	88	LPPQPLWSVPQPKV	2	793.459	Unmodified	_LPPQPLWSVPQPKV_	196.48	P05814	UniProtKB
5428	88	LPPQPLWSVPQPKVL	2	850.001	Unmodified	_LPPQPLWSVPQPKVL_	169.89	P05814	UniProtKB
5812	88	MEVPKAKDTVYTKGRVM	4	489.013	Unmodified	_MEVPKAKDTVYTKGRVM_	147.24	P05814	UniProtKB
6094	88	NILREKQTDEIKDTRN	3	658.352	Unmodified	_NILREKQTDEIKDTRN_	157.91	P47710	UniProtKB
6489	88	PIPQQVVPYPQRAVPVQ	2	958.541	Unmodified	_PIPQQVVPYPQRAVPVQ_	288.11	P05814	UniProtKB
6530	88	PLAPVHNPISV	2	572.33	Unmodified	_PLAPVHNPISV_	234.93	P05814	UniProtKB
9712	88	VPKAKDTVYTKGRVM	3	564.987	Unmodified	_VPKAKDTVYTKGRVM_	154.07	P05814	UniProtKB
9786	88	VPQPKVLPIPQQV	2	721.94	Unmodified	_VPQPKVLPIPQQV_	218.48	P05814	UniProtKB
247	89	AIPVAQDLNAPSD	2	655.833	Unmodified	_AIPVAQDLNAPSD_	187.99	P10451	UniProtKB
2003	89	EDITSHMESEELNGAYK	2	976.931	Unmodified	_EDITSHMESEELNGAYK_	336.93	P10451	UniProtKB
3039	89	FRRPDIQYPDATD	2	797.386	Unmodified	_FRRPDIQYPDATD_	162.26	P10451	UniProtKB
4000	89	IPVAQDLNAPSD	2	620.314	Unmodified	_IPVAQDLNAPSD_	148.14	P10451	UniProtKB
7624	89	RPDIQYPDATD	2	645.802	Unmodified	_RPDIQYPDATD_	179.51	P10451	UniProtKB
7718	89	RRPDIQYPDATD	2	723.852	Unmodified	_RRPDIQYPDATD_	109.6	P10451	UniProtKB
8191	89	SKKFRRPDIQYPDATD	3	646.334	Unmodified	_SKKFRRPDIQYPDATD_	113.72	P10451	UniProtKB
8195	89	SKKFRRPDIQYPDATDEDIT	3	799.068	Unmodified	_SKKFRRPDIQYPDATDEDIT_	108.49	P10451	UniProtKB
8197	89	SKKFRRPDIQYPDATDEDITSH	4	655.575	Unmodified	_SKKFRRPDIQYPDATDEDITSH_	209.66	P10451	UniProtKB
8220	89	SKSKKFRRPDIQYPDATDEDITSH	4	709.357	Unmodified	_SKSKKFRRPDIQYPDATDEDITSH_	252.24	P10451	UniProtKB
2	90	AAAVSGAQPILSKLEPQIA	2	932.531	Unmodified	_AAAVSGAQPILSKLEPQIA_	211.51	O60664	UniProtKB
11	90	AAGAGKVTKSAQKAQK	3	515.302	Unmodified	_AAGAGKVTKSAQKAQK_	193.77	Q5VTE0	UniProtKB
12	90	AAGAGKVTKSAQKAQKA	3	538.981	Unmodified	_AAGAGKVTKSAQKAQKA_	211.17	Q5VTE0	UniProtKB
3123	90	GAQPILSKLEPQIASASE	2	919.997	Unmodified	_GAQPILSKLEPQIASASE_	233.52	O60664	UniProtKB
7310	90	QTVAVGVIKAVDKK	2	728.448	Unmodified	_QTVAVGVIKAVDKK_	148.18	Q5VTE0	UniProtKB
7500	90	RGLDKLEENLPILQQPTE	3	698.379	Unmodified	_RGLDKLEENLPILQQPTE_	107.34	O60664	UniProtKB
8063	90	SGKKLEDGPKFLK	3	482.949	Unmodified	_SGKKLEDGPKFLK_	127.32	Q5VTE0	UniProtKB
10102	90	YAHRGLDKLEENLPILQQPTE	3	822.099	Unmodified	_YAHRGLDKLEENLPILQQPTE_	183.56	O60664	UniProtKB
3440	91	GRVMPVLKSPTIPFFDPQIPK	3	789.78	Unmodified	_GRVMPVLKSPTIPFFDPQIPK_	208.44	P05814	UniProtKB
5396	91	LPLRYPERLQNPSESSEPIPLE	3	855.45	Unmodified	_LPLRYPERLQNPSESSEPIPLE_	129.12	P47710	UniProtKB
6445	91	PFFDPQIPK	2	544.792	Unmodified	_PFFDPQIPK_	107.66	P05814	UniProtKB
6999	91	QIYPVTQPLAPVHNPISV	2	987.046	Unmodified	_QIYPVTQPLAPVHNPISV_	365.69	P05814	UniProtKB
7097	91	QPAVVLPVPQPEIMEVPK	2	986.053	Unmodified	_QPAVVLPVPQPEIMEVPK_	283.66	P05814	UniProtKB
7098	91	QPAVVLPVPQPEIMEVPKA	2	1021.57	Unmodified	_QPAVVLPVPQPEIMEVPKA_	247.93	P05814	UniProtKB
7753	91	RTPKQPAPKPEPSFSEYASVQVPRK	5	565.708	Unmodified	_RTPKQPAPKPEPSFSEYASVQVPRK_	219.23	P78324	UniProtKB
8963	91	THQIYPVTQPLAPVHNPISV	2	1106.1	Unmodified	_THQIYPVTQPLAPVHNPISV_	326.02	P05814	UniProtKB
9554	91	VKHEDQQQGEDEHQDKIYPSFQPQP	3	1003.13	Unmodified	_VKHEDQQQGEDEHQDKIYPSFQPQP_	265.62	P05814	UniProtKB
10297	91	YPVTQPLAPVHNPISV	2	866.475	Unmodified	_YPVTQPLAPVHNPISV_	289.31	P05814	UniProtKB
570	92	AQPAVVLPVPQPEIMEVPKAKD	3	786.103	Unmodified	_AQPAVVLPVPQPEIMEVPKAKD_	104.41	P05814	UniProtKB
1525	92	DPSKPSSNVAGVVII	2	741.912	Unmodified	_DPSKPSSNVAGVVII_	135.56	P22897	UniProtKB
1526	92	DPSKPSSNVAGVVIIV	2	791.446	Unmodified	_DPSKPSSNVAGVVIIV_	134.75	P22897	UniProtKB
3442	92	GRVMPVLKSPTIPFFDPQIPKLT	3	861.157	Unmodified	_GRVMPVLKSPTIPFFDPQIPKLT_	128.12	P05814	UniProtKB
5359	92	LPIPQQVVPYPQRAVPVQ	2	1015.08	Unmodified	_LPIPQQVVPYPQRAVPVQ_	277.15	P05814	UniProtKB
7094	92	QPAVVLPVPQPEIME	2	823.945	Unmodified	_QPAVVLPVPQPEIME_	212.89	P05814	UniProtKB
9626	92	VLPVPQPEIMEVPKA	2	823.963	Unmodified	_VLPVPQPEIMEVPKA_	140.24	P05814	UniProtKB
9959	92	VVLPVPQPEIMEVPKAKD	2	995.058	Unmodified	_VVLPVPQPEIMEVPKAKD_	110.37	P05814	UniProtKB
251	93	AIPVAQDLNAPSDWDSR	2	927.953	Unmodified	_AIPVAQDLNAPSDWDSR_	178.84	P10451	UniProtKB
3030	93	FRISHELDSASSEVN	2	845.905	Unmodified	_FRISHELDSASSEVN_	232.37	P10451	UniProtKB
4066	93	ISHELDSASSEVN	2	694.32	Unmodified	_ISHELDSASSEVN_	205.09	P10451	UniProtKB
5020	93	LESREEYMNGMNR	3	543.577	Unmodified	_LESREEYMNGMNR_	171.29	P47710	UniProtKB
7466	93	RETIESLSSSEESITE	2	898.923	Unmodified	_RETIESLSSSEESITE_	227.57	P05814	UniProtKB
7517	93	RISHELDSASSEVN	2	772.371	Unmodified	_RISHELDSASSEVN_	199.31	P10451	UniProtKB
8127	93	SHELDSASSE	2	531.223	Unmodified	_SHELDSASSE_	196.25	P10451	UniProtKB
8128	93	SHELDSASSEVN	2	637.778	Unmodified	_SHELDSASSEVN_	185.6	P10451	UniProtKB
5207	94	LLNPTHQIYPVTQ	2	762.414	Unmodified	_LLNPTHQIYPVTQ_	223.14	P05814	UniProtKB
6349	94	PAVVLPVPQPEI	2	629.874	Unmodified	_PAVVLPVPQPEI_	172.25	P05814	UniProtKB
6350	94	PAVVLPVPQPEIM	2	695.394	Unmodified	_PAVVLPVPQPEIM_	125.56	P05814	UniProtKB
6351	94	PAVVLPVPQPEIME	2	759.915	Unmodified	_PAVVLPVPQPEIME_	154.35	P05814	UniProtKB
6535	94	PLAQPAVVLPVPQPEI	2	834.49	Unmodified	_PLAQPAVVLPVPQPEI_	182.92	P05814	UniProtKB
6558	94	PLMQQVPQPIPQTL	2	795.44	Unmodified	_PLMQQVPQPIPQTL_	232.79	P05814	UniProtKB
6761	94	PTIPFFDPQIP	2	636.337	Unmodified	_PTIPFFDPQIP_	168.23	P05814	UniProtKB
6765	94	PTIPFFDPQIPKLTD	2	864.964	Unmodified	_PTIPFFDPQIPKLTD_	266.74	P05814	UniProtKB
6919	94	QELLLNPTHQIYPVT	2	883.478	Unmodified	_QELLLNPTHQIYPVT_	277.06	P05814	UniProtKB
567	95	AQPAVVLPVPQPEIMEVPK	2	1021.57	Unmodified	_AQPAVVLPVPQPEIMEVPK_	154.65	P05814	UniProtKB
568	95	AQPAVVLPVPQPEIMEVPKA	2	1057.09	Unmodified	_AQPAVVLPVPQPEIMEVPKA_	169.64	P05814	UniProtKB
569	95	AQPAVVLPVPQPEIMEVPKAK	2	1121.14	Unmodified	_AQPAVVLPVPQPEIMEVPKAK_	224.06	P05814	UniProtKB
780	95	AVVLPVPQPEIMEVPKAKDTVYT	2	1262.69	Unmodified	_AVVLPVPQPEIMEVPKAKDTVYT_	198.95	P05814	UniProtKB
2306	95	EKAVADTRDQADGS	2	731.842	Unmodified	_EKAVADTRDQADGS_	160.38	P01833	UniProtKB
5519	95	LQPLMQQVPQPIPQTLALPPQP	2	1217.68	Unmodified	_LQPLMQQVPQPIPQTLALPPQP_	207.4	P05814	UniProtKB
6353	95	PAVVLPVPQPEIMEVPK	2	922.024	Unmodified	_PAVVLPVPQPEIMEVPK_	163.99	P05814	UniProtKB
6360	95	PAVVLPVPQPEIMEVPKAKDTVYT	3	874.48	Unmodified	_PAVVLPVPQPEIMEVPKAKDTVYT_	162.11	P05814	UniProtKB
6647	95	PQPEIMEVPK	2	584.308	Unmodified	_PQPEIMEVPK_	86.9	P05814	UniProtKB
575	96	AQPILSKLEPQIASASE	2	891.486	Unmodified	_AQPILSKLEPQIASASE_	190.57	O60664	UniProtKB
1801	96	DTKELVSSKVSGAQEMVS	2	947.975	Unmodified	_DTKELVSSKVSGAQEMVS_	238.17	O60664	UniProtKB
1973	96	EAVDATRGAVQSGVDKTKSVVTG	3	759.068	Unmodified	_EAVDATRGAVQSGVDKTKSVVTG_	175.23	O60664	UniProtKB
3108	96	GAKDAVTTTVTGAKDSVASTIT	3	698.702	Unmodified	_GAKDAVTTTVTGAKDSVASTIT_	124.2	Q99541	UniProtKB
5928	96	NAKGAVTGAKDAVTTTVTGAKDSVA	3	778.415	Unmodified	_NAKGAVTGAKDAVTTTVTGAKDSVA_	234.45	Q99541	UniProtKB
6740	96	PSTQIVANAKGAVT	2	678.878	Unmodified	_PSTQIVANAKGAVT_	89.3	Q99541	UniProtKB
7189	96	QPSTQIVA	1	843.457	Unmodified	_QPSTQIVA_	133.81	Q99541	UniProtKB
7907	96	SEAVDATRGAVQSGVDKTKSVVTG	3	788.078	Unmodified	_SEAVDATRGAVQSGVDKTKSVVTG_	165.85	O60664	UniProtKB
8225	96	SKVSGAQEMVSSAKDTVATQL	3	713.032	Unmodified	_SKVSGAQEMVSSAKDTVATQL_	196.89	O60664	UniProtKB
5181	97	LLLNPTHQIYPVTQPLAP	2	1008.07	Unmodified	_LLLNPTHQIYPVTQPLAP_	174.21	P05814	UniProtKB
5187	97	LLLNPTHQIYPVTQPLAPVHNPIS	2	1331.74	Unmodified	_LLLNPTHQIYPVTQPLAPVHNPIS_	208.62	P05814	UniProtKB
5188	97	LLLNPTHQIYPVTQPLAPVHNPISV	2	1381.27	Unmodified	_LLLNPTHQIYPVTQPLAPVHNPISV_	338.09	P05814	UniProtKB
5210	97	LLNPTHQIYPVTQPLAP	2	951.528	Unmodified	_LLNPTHQIYPVTQPLAP_	158.01	P05814	UniProtKB
5217	97	LLNPTHQIYPVTQPLAPVHNPISV	2	1324.73	Unmodified	_LLNPTHQIYPVTQPLAPVHNPISV_	364.55	P05814	UniProtKB
5309	97	LNPTHQIYPVTQPLAPVHNPISV	2	1268.19	Unmodified	_LNPTHQIYPVTQPLAPVHNPISV_	387.38	P05814	UniProtKB
9960	97	VVLPVPQPEIMEVPKAKDT	2	1045.58	Unmodified	_VVLPVPQPEIMEVPKAKDT_	190.44	P05814	UniProtKB
3571	98	HEDQQQGEDEHQDKIYPS	2	1091.97	Unmodified	_HEDQQQGEDEHQDKIYPS_	305.29	P05814	UniProtKB
4385	98	KHEDQQQGEDEHQDKIYPS	2	1156.01	Unmodified	_KHEDQQQGEDEHQDKIYPS_	313.04	P05814	UniProtKB
4757	98	KVEKVKHEDQQQGEDEHQDKIYPS	3	965.469	Unmodified	_KVEKVKHEDQQQGEDEHQDKIYPS_	243.91	P05814	UniProtKB
4785	98	KVKHEDQQQGEDEHQDKIYPS	2	1269.6	Unmodified	_KVKHEDQQQGEDEHQDKIYPS_	303.45	P05814	UniProtKB
6084	98	NILPLAQPAVVLPVPQPEIMEVPK	2	1296.75	Unmodified	_NILPLAQPAVVLPVPQPEIMEVPK_	279.44	P05814	UniProtKB
7020	98	QKVEKVKHEDQQQGEDEHQDKIYPS	3	1008.15	Unmodified	_QKVEKVKHEDQQQGEDEHQDKIYPS_	284.33	P05814	UniProtKB
9420	98	VEKVKHEDQQQGEDEHQDKIYPS	2	1383.65	Unmodified	_VEKVKHEDQQQGEDEHQDKIYPS_	318.1	P05814	UniProtKB
9549	98	VKHEDQQQGEDEHQDKIYPS	3	804.035	Unmodified	_VKHEDQQQGEDEHQDKIYPS_	284.98	P05814	UniProtKB
462	100	APGRVLVHTSVSPSPDNLR	4	501.276	Unmodified	_APGRVLVHTSVSPSPDNLR_	128.69	Q6WN34	UniProtKB
594	100	ASGVAVSDGVIK	2	572.814	Acetyl (Protein N-term)	_(Acetyl (Protein N-term))ASGVAVSDGVIK_	130.94	P23528	UniProtKB
595	100	ASGVAVSDGVIKV	2	622.348	Acetyl (Protein N-term)	_(Acetyl (Protein N-term))ASGVAVSDGVIKV_	167.09	P23528	UniProtKB
1579	100	DQQQGEDEHQDKIYPS	2	958.916	Unmodified	_DQQQGEDEHQDKIYPS_	349.01	P05814	UniProtKB
3107	100	GAKDAVTTTVTGAKDSVA	2	846.444	Unmodified	_GAKDAVTTTVTGAKDSVA_	186.77	Q99541	UniProtKB
3223	100	GEKLDDLVSKSEVLGTQ	2	909.478	Unmodified	_GEKLDDLVSKSEVLGTQ_	203.04	O15498	UniProtKB
3940	100	IPKLTDLENLHLPLP	2	857.001	Unmodified	_IPKLTDLENLHLPLP_	213.06	P05814	UniProtKB
5340	100	LPIIQKLEPQ	2	589.861	Unmodified	_LPIIQKLEPQ_	88.95	Q99541	UniProtKB
1045	101	DEIKDTRNE	2	560.267	Unmodified	_DEIKDTRNE_	107.15	P47710	UniProtKB
1293	101	DKEDTETIKNT	2	647.312	Unmodified	_DKEDTETIKNT_	267.85	Q06210	UniProtKB
1539	101	DQADGSRASVD	2	560.747	Unmodified	_DQADGSRASVD_	222.3	P01833	UniProtKB
1541	101	DQADGSRASVDSG	2	632.774	Unmodified	_DQADGSRASVDSG_	258.01	P01833	UniProtKB
2164	101	EEYMNGMNRQRNILR	3	641.981	Unmodified	_EEYMNGMNRQRNILR_	148.68	P47710	UniProtKB
3727	101	HTHGRYVPPSSTDRSPYEKVS	4	600.798	Unmodified	_HTHGRYVPPSSTDRSPYEKVS_	78.09	P15941	UniProtKB
4622	101	KQTDEIKDTR	2	617.325	Unmodified	_KQTDEIKDTR_	80.92	P47710	UniProtKB
6507	101	PKAKDTVYTKGRVM	3	531.964	Unmodified	_PKAKDTVYTKGRVM_	137.16	P05814	UniProtKB
315	102	AKLGAVYTEG	2	504.772	Unmodified	_AKLGAVYTEG_	97.64	P19835	UniProtKB
6841	102	PVTQPLAPVHNPISV	2	784.943	Unmodified	_PVTQPLAPVHNPISV_	282.91	P05814	UniProtKB
7577	102	RLQNPSESSEPIPLE	2	848.431	Unmodified	_RLQNPSESSEPIPLE_	222.49	P47710	UniProtKB
10251	102	YPERLQNPSESSEPIPLE	2	1043.01	Unmodified	_YPERLQNPSESSEPIPLE_	252.2	P47710	UniProtKB
349	103	ALENPQPHPGWQGTLKAKNF	4	559.043	Unmodified	_ALENPQPHPGWQGTLKAKNF_	142.94	P19835	UniProtKB
1638	103	DSAVPTHWEPYTTENSGYLEITKK	4	692.337	Unmodified	_DSAVPTHWEPYTTENSGYLEITKK_	244.81	P19835	UniProtKB
3290	103	GIPFAAPTKALENPQPHPGWQGTLK	2	1328.21	Unmodified	_GIPFAAPTKALENPQPHPGWQGTLK_	173.87	P19835	UniProtKB
3435	103	GRVMPVLKSPTIPFFD	2	902.495	Unmodified	_GRVMPVLKSPTIPFFD_	166.04	P05814	UniProtKB
5973	103	NEFSSKERLLEELKWK	4	509.776	Unmodified	_NEFSSKERLLEELKWK_	155.98	Q13410	UniProtKB
6443	103	PFAAPTKALENPQPHPGWQGTLK	4	622.08	Unmodified	_PFAAPTKALENPQPHPGWQGTLK_	246.39	P19835	UniProtKB
6819	103	PVPQPEIMEVPKAKDTVYTK	2	1135.61	Unmodified	_PVPQPEIMEVPKAKDTVYTK_	237.46	P05814	UniProtKB
2315	104	EKQTDEIKDTR	2	681.847	Unmodified	_EKQTDEIKDTR_	248.42	P47710	UniProtKB
2375	104	ELEKEAKKVEGFDLV	2	867.47	Unmodified	_ELEKEAKKVEGFDLV_	192.4	Q99541	UniProtKB
6422	104	PEIMEVPKAKDTVYTK	2	924.992	Unmodified	_PEIMEVPKAKDTVYTK_	302.37	P05814	UniProtKB
7111	104	QPEIMEVPKAKDTVYT	2	924.974	Unmodified	_QPEIMEVPKAKDTVYT_	266.78	P05814	UniProtKB
8162	104	SITEYKQKVEK	2	676.875	Unmodified	_SITEYKQKVEK_	237.84	P05814	UniProtKB
9541	104	VKHEDQQQGEDE	2	721.313	Unmodified	_VKHEDQQQGEDE_	227.94	P05814	UniProtKB
1605	105	DQTVSDNELQEMSNQGSK	2	1005.44	Unmodified	_DQTVSDNELQEMSNQGSK_	537.06	P10909	UniProtKB
1917	105	DVYTESWAQDPSQE	2	827.847	Unmodified	_DVYTESWAQDPSQE_	302.33	P19835	UniProtKB
1974	105	EDALNETRESETK	2	761.355	Unmodified	_EDALNETRESETK_	86.01	P10909	UniProtKB
2767	105	ETVAEKALQEYRKKHREE	4	561.799	Unmodified	_ETVAEKALQEYRKKHREE_	171.56	P10909	UniProtKB
8303	105	SLYQSAGVAPESFEYIEAHGTGTK	3	848.075	Unmodified	_SLYQSAGVAPESFEYIEAHGTGTK_	161.84	P49327	UniProtKB
9077	105	TLIEKTNEERKTLLSNLEEAK	4	615.589	Unmodified	_TLIEKTNEERKTLLSNLEEAK_	241.65	P10909	UniProtKB
2106	106	EELEKEAKKVEGFDL	3	588.64	Unmodified	_EELEKEAKKVEGFDL_	151.9	Q99541	UniProtKB
3791	106	IESLSSSEESITEYK	2	851.407	Unmodified	_IESLSSSEESITEYK_	341.51	P05814	UniProtKB
7108	106	QPEIMEVPKAKDT	2	743.385	Unmodified	_QPEIMEVPKAKDT_	166.87	P05814	UniProtKB
9612	106	VLPIPQQVVPYPQRAVPV	2	1000.59	Unmodified	_VLPIPQQVVPYPQRAVPV_	234.39	P05814	UniProtKB
9957	106	VVLPVPQPEIMEVPKA	2	873.497	Unmodified	_VVLPVPQPEIMEVPKA_	144.68	P05814	UniProtKB
10198	106	YLSTKDQYPYLK	2	759.896	Unmodified	_YLSTKDQYPYLK_	204.17	Q99541	UniProtKB
5809	108	MEVPKAKDTVYTKG	2	783.913	Unmodified	_MEVPKAKDTVYTKG_	142.91	P05814	UniProtKB
5810	108	MEVPKAKDTVYTKGR	3	574.978	Unmodified	_MEVPKAKDTVYTKGR_	146.3	P05814	UniProtKB
6486	108	PIPQQVVPYPQRAV	2	796.451	Unmodified	_PIPQQVVPYPQRAV_	168.83	P05814	UniProtKB
8685	108	SVPQPKVLPIPQQV	2	765.456	Unmodified	_SVPQPKVLPIPQQV_	149.96	P05814	UniProtKB
6125	111	NKYPDAVATWLNPDPSQKQN	2	1143.56	Unmodified	_NKYPDAVATWLNPDPSQKQN_	243.05	P10451	UniProtKB
6126	111	NKYPDAVATWLNPDPSQKQNL	3	800.405	Unmodified	_NKYPDAVATWLNPDPSQKQNL_	181.34	P10451	UniProtKB
6129	111	NKYPDAVATWLNPDPSQKQNLLAPQ	3	936.815	Unmodified	_NKYPDAVATWLNPDPSQKQNLLAPQ_	180.66	P10451	UniProtKB
7584	111	RLQNPSESSEPIPLESREEYMN	3	869.078	Unmodified	_RLQNPSESSEPIPLESREEYMN_	161.58	P47710	UniProtKB
8401	111	SPTIPFFDPQ	2	574.785	Unmodified	_SPTIPFFDPQ_	86.83	P05814	UniProtKB
4667	112	KSPTIPFFDPQIP	2	743.901	Unmodified	_KSPTIPFFDPQIP_	136.02	P05814	UniProtKB
4668	112	KSPTIPFFDPQIPK	2	807.948	Unmodified	_KSPTIPFFDPQIPK_	229.03	P05814	UniProtKB
5137	112	LKSPTIPFFDPQIP	2	800.443	Unmodified	_LKSPTIPFFDPQIP_	143.96	P05814	UniProtKB
5614	112	LTDLENLHLP	2	582.817	Unmodified	_LTDLENLHLP_	246.37	P05814	UniProtKB
8804	112	TDLENLHLP	2	526.275	Unmodified	_TDLENLHLP_	105.14	P05814	UniProtKB
1849	113	DTVYTKGRVMPVLK	2	803.953	Unmodified	_DTVYTKGRVMPVLK_	212.09	P05814	UniProtKB
9014	113	TKGRVMPVLK	2	564.85	Unmodified	_TKGRVMPVLK_	85.67	P05814	UniProtKB
9235	113	TVYTKGRVMPVLK	3	497.962	Unmodified	_TVYTKGRVMPVLK_	147.62	P05814	UniProtKB
10031	113	VYTKGRVMPVLK	2	695.916	Unmodified	_VYTKGRVMPVLK_	184.71	P05814	UniProtKB
10324	113	YTKGRVMPVLK	3	431.257	Unmodified	_YTKGRVMPVLK_	133.81	P05814	UniProtKB
913	114	DAVTTTVTGAKDSVASTITGVMDK	3	790.069	Unmodified	_DAVTTTVTGAKDSVASTITGVMDK_	216.8	Q99541	UniProtKB
1798	114	DTKELVSSKVSGAQ	2	724.883	Unmodified	_DTKELVSSKVSGAQ_	204.13	O60664	UniProtKB
3315	114	GLDKLEENLPILQQPTE	2	969.015	Unmodified	_GLDKLEENLPILQQPTE_	164.48	O60664	UniProtKB
5924	114	NAKGAVTGAKDAVTTTVT	2	852.96	Unmodified	_NAKGAVTGAKDAVTTTVT_	259.68	Q99541	UniProtKB
8295	114	SLSTKLHSRAYQQALS	2	895.481	Unmodified	_SLSTKLHSRAYQQALS_	189.09	Q99541	UniProtKB
7133	116	QPKVLPIPQQVVPYP	2	851.998	Unmodified	_QPKVLPIPQQVVPYP_	185.6	P05814	UniProtKB
7157	116	QPLMQQVPQPIPQTLALPPQP	2	1161.14	Unmodified	_QPLMQQVPQPIPQTLALPPQP_	213.18	P05814	UniProtKB
9776	116	VPQPIPQTLALPPQP	2	798.461	Unmodified	_VPQPIPQTLALPPQP_	149.96	P05814	UniProtKB
9790	116	VPQPKVLPIPQQVVPYP	2	950.059	Unmodified	_VPQPKVLPIPQQVVPYP_	172.27	P05814	UniProtKB
3044	117	FRRPDIQYPDATDEDITSH	4	569.77	Unmodified	_FRRPDIQYPDATDEDITSH_	223.76	P10451	UniProtKB
4051	117	IQYPDATDEDITSH	2	802.857	Unmodified	_IQYPDATDEDITSH_	168.83	P10451	UniProtKB
4327	117	KFRRPDIQYPDATDEDITSH	4	601.794	Unmodified	_KFRRPDIQYPDATDEDITSH_	223.06	P10451	UniProtKB
7724	117	RRPDIQYPDATDEDITSH	3	710.335	Unmodified	_RRPDIQYPDATDEDITSH_	252.05	P10451	UniProtKB
3439	118	GRVMPVLKSPTIPFFDPQIP	2	1120.12	Unmodified	_GRVMPVLKSPTIPFFDPQIP_	162.46	P05814	UniProtKB
5869	118	MPVLKSPTIPFFDPQIP	2	972.021	Oxidation (M)	_M(Oxidation (M))PVLKSPTIPFFDPQIP_	173.72	P05814	UniProtKB
6799	118	PVLKSPTIPFFDPQIP	2	898.503	Unmodified	_PVLKSPTIPFFDPQIP_	167.44	P05814	UniProtKB
9592	118	VLKSPTIPFFDPQIP	2	849.977	Unmodified	_VLKSPTIPFFDPQIP_	145.31	P05814	UniProtKB
3970	119	IPQQVVPYPQRA	2	698.391	Unmodified	_IPQQVVPYPQRA_	187	P05814	UniProtKB
3975	119	IPQQVVPYPQRAVPVQA	2	945.533	Unmodified	_IPQQVVPYPQRAVPVQA_	279.53	P05814	UniProtKB
9611	119	VLPIPQQVVPYPQRAVP	2	951.054	Unmodified	_VLPIPQQVVPYPQRAVP_	218.11	P05814	UniProtKB
9614	119	VLPIPQQVVPYPQRAVPVQA	2	1100.14	Unmodified	_VLPIPQQVVPYPQRAVPVQA_	313.36	P05814	UniProtKB
173		AEMDKSSQETQRSEHKTH	3	710.327	Unmodified	_AEMDKSSQETQRSEHKTH_	219.01	Q99541	UniProtKB
296		AKDTVYTK	2	463.253	Unmodified	_AKDTVYTK_	246.51	P05814	UniProtKB
302		AKDTVYTKGRVMPV	2	782.929	Unmodified	_AKDTVYTKGRVMPV_	204.49	P05814	UniProtKB
1995		EDITSHME	2	489.198	Oxidation (M)	_EDITSHM(Oxidation (M))E_	128.48	P10451	UniProtKB
2062		EEDKHLKFRIS	2	701.378	Unmodified	_EEDKHLKFRIS_	94.19	P10451	UniProtKB
2248		EIENKAIQDPRLFAEEK	3	677.357	Unmodified	_EIENKAIQDPRLFAEEK_	196.22	P01833	UniProtKB
2438		EMDKSSQETQRSEHKTH	3	686.648	Unmodified	_EMDKSSQETQRSEHKTH_	246.95	Q99541	UniProtKB
3339		GLRGAKTTFDVYTESWAQDPSQENK	3	943.454	Unmodified	_GLRGAKTTFDVYTESWAQDPSQENK_	260.57	P19835	UniProtKB
3576		HEDQQQGEDEHQDKIYPSFQPQP	2	1390.61	Unmodified	_HEDQQQGEDEHQDKIYPSFQPQP_	343.25	P05814	UniProtKB
4056		IQYPDATDEDITSHMESEELNGAY	2	1364.58	Unmodified	_IQYPDATDEDITSHMESEELNGAY_	322.33	P10451	UniProtKB
4275		KEEDKHLKFRIS	3	510.619	Unmodified	_KEEDKHLKFRIS_	103.75	P10451	UniProtKB
4420		KKFRRPDIQYPDATDEDIT	4	577.795	Unmodified	_KKFRRPDIQYPDATDEDIT_	99.57	P10451	UniProtKB
4422		KKFRRPDIQYPDATDEDITSH	4	633.817	Unmodified	_KKFRRPDIQYPDATDEDITSH_	208.13	P10451	UniProtKB
5226		LLNQELLLNPTHQIYPVTQ	2	1117.61	Unmodified	_LLNQELLLNPTHQIYPVTQ_	249.58	P05814	UniProtKB
5466		LPVPQPEIMEVPK	2	738.91	Unmodified	_LPVPQPEIMEVPK_	178.71	P05814	UniProtKB
5467		LPVPQPEIMEVPKA	2	774.429	Unmodified	_LPVPQPEIMEVPKA_	160.15	P05814	UniProtKB
5472		LPVPQPEIMEVPKAKDTVY	3	718.722	Unmodified	_LPVPQPEIMEVPKAKDTVY_	157.42	P05814	UniProtKB
5497		LQNPSESSEPIPLE	2	770.38	Unmodified	_LQNPSESSEPIPLE_	177.78	P47710	UniProtKB
7076		QNPSESSEPIPLE	2	713.838	Unmodified	_QNPSESSEPIPLE_	217.5	P47710	UniProtKB
7124		QPIPQTLALPPQP	2	700.401	Unmodified	_QPIPQTLALPPQP_	187.97	P05814	UniProtKB
7576		RLQNPSESSEPIPL	2	783.91	Unmodified	_RLQNPSESSEPIPL_	143.96	P47710	UniProtKB
7722		RRPDIQYPDATDEDIT	2	952.953	Unmodified	_RRPDIQYPDATDEDIT_	125.54	P10451	UniProtKB
7771		RVKEAKQKSQQTISQLH	3	670.38	Unmodified	_RVKEAKQKSQQTISQLH_	191.21	Q99541	UniProtKB
7874		SDISNPTAHENYEKNNVMLQW	2	1245.57	Unmodified	_SDISNPTAHENYEKNNVMLQW_	260.18	P47710	UniProtKB
8178		SKEEDKHLKFRIS	3	539.63	Unmodified	_SKEEDKHLKFRIS_	192.51	P10451	UniProtKB
8607		SSSEESITEYKQKVEKV	2	985.999	Unmodified	_SSSEESITEYKQKVEKV_	250.89	P05814	UniProtKB
8895		TEYKQKVEKVKHED	3	587.644	Unmodified	_TEYKQKVEKVKHED_	210.1	P05814	UniProtKB
10173		YKQKVEKVKHEDQQQGEDEHQDK	5	571.481	Unmodified	_YKQKVEKVKHEDQQQGEDEHQDK_	334.08	P05814	UniProtKB
