# Supplementary material for: Network analysis of the proteome and peptidome sheds light on human milk as a biological system
Source: Sci Rep. 2024 Mar 30;14:7569. doi: 10.1038/s41598-024-58127-2 (PMC10981717; doi:10.1038/s41598-024-58127-2)
Supplement: Supplementary file 4 — Supplementary Table S3. [file 41598_2024_58127_MOESM4_ESM.xlsx]

## Sheet: Supplementary Table S4
Supplementary Table S3. Precursor proteins of the identified peptides in the peptidomics analysis
		Protein identification ID	Identification ID of the protein group
		UniProt ID leading protein	UniProt identifier of the leading protein
		Leading protein name	Name of the leading protein
		Sequence coverage (\%)	Percentage of which the sequence of the leading protein is covered by identified peptides
		Genes	Gene ID of the identified leading protein
		UniProt IDs protein group	All UniProt identifiers of the proteins in the protein group
		Peptide IDs of peptides assigned	Peptide identifiers assigned to the protein group. Matches with Supplementary Table S3.
		Number of identified peptides	Number of peptides in the protein group.
		Score	Score indicating the quality of the identification of the protein group.
		Sequence database	Database used for the identification
Protein identification ID	UniProt ID leading protein	Leading protein name	Sequence coverage (\%)	Genes	UniProt IDs protein group	Peptide IDs of peptides assigned	Number of identified peptides	Score	Sequence database
111	P05814	Beta-casein	93.36	CSN2	W5RWE1;P05814	296;297;298;299;300;301;302;303;304;305;306;307;308;309;310;311;312;334;352;353;354;355;356;357;358;359;360;361;362;363;364;365;366;372;373;374;375;376;377;378;379;380;381;382;383;513;560;561;562;563;564;565;566;567;568;569;570;571;572;573;733;734;735;736;737;738;739;740;741;742;743;744;745;769;770;771;772;773;774;775;776;777;778;779;780;781;782;1035;1036;1037;1038;1039;1040;1041;1042;1043;1044;1…	560	323.31	UniProtKB
103	P01833	Polymeric immunoglobulin receptor	11.52	PIGR	P01833	14;15;16;17;18;19;28;29;30;31;32;33;34;35;36;56;57;58;59;60;61;62;63;64;65;66;67;68;79;80;81;82;83;84;85;86;121;122;123;124;125;126;127;128;129;142;143;144;145;146;147;148;149;150;151;152;153;154;155;156;157;260;261;262;263;264;265;266;267;268;269;270;271;272;273;274;275;283;284;285;286;287;288;289;290;291;389;390;431;432;433;434;435;436;437;438;622;623;624;625;626;627;628;629;630;631;632;674;675…	153	323.31	UniProtKB
152	Q13410	Butyrophilin subfamily 1 member A1	42.97	BTN1A1	Q4VAN2;Q13410;Q4VAN1;P18892;E1BHI7;F1MZQ4	26;76;77;78;112;113;114;115;116;117;118;119;120;181;396;443;444;445;446;447;448;449;450;451;452;488;489;490;491;492;493;494;495;496;542;651;652;653;654;655;656;657;658;709;710;711;712;713;714;715;727;728;729;841;842;843;844;845;846;847;848;849;850;1157;1161;1162;1163;1164;1165;1166;1167;1168;1169;1170;1171;1176;1177;1178;1179;1180;1181;1182;1183;1184;1185;1186;1210;1211;1212;1374;1375;1376;1377;1…	123	323.31	UniProtKB
137	P47710	Alpha-S1-casein	65.95	CSN1S1	P47710	20;211;212;213;214;215;216;811;812;813;1045;1046;1047;1271;1272;1273;1274;1275;1276;1277;1278;1279;1280;1281;1282;2159;2160;2161;2162;2163;2164;2165;2166;2167;2254;2313;2314;2315;2316;2317;2318;2319;2320;2321;2482;2483;2484;2485;2486;2487;2488;2489;2490;2491;2492;2493;2494;2500;2501;2502;2503;2504;2505;2506;2507;2508;2509;2510;2511;2512;2513;2514;2515;2516;2517;2518;2598;2599;2600;2601;2602;2603;…	109	323.31	UniProtKB
17	P10451	Osteopontin	53.18	SPP1;opn	A0A024RDE2;P10451;F2YQ21;A6XMV6;Q3LGB0;D6R9C5	105;106;107;184;244;245;246;247;248;249;250;251;252;253;254;255;256;257;258;259;397;398;399;400;401;402;403;404;405;406;407;408;409;484;485;497;498;499;500;501;502;532;533;534;535;536;537;538;539;540;541;636;637;638;639;640;641;642;669;670;671;672;673;692;693;694;695;696;697;698;759;804;805;806;807;880;881;882;883;884;885;886;887;888;889;890;894;895;896;897;898;899;900;901;902;919;920;921;922;923…	102	323.31	UniProtKB
160	Q99541	Perilipin-2	60.64	ADFP;PLIN2	Q6FHZ7;Q99541;B4DJK9;B4DNH6	171;172;173;174;175;176;177;178;293;294;295;367;368;369;370;371;385;386;387;543;609;610;611;612;613;614;615;616;617;618;619;620;621;705;706;707;708;760;761;809;814;815;907;908;909;910;911;912;913;914;1323;1324;1326;1327;1358;1359;1385;1386;1503;1504;1505;1506;1561;1562;1563;1564;1565;1566;1567;1617;1618;1743;1744;1745;1746;1747;1748;1749;1954;1955;1956;2075;2076;2077;2078;2079;2080;2101;2102;2103…	81	323.31	UniProtKB
126	P19835	Bile salt-activated lipase	17.4	CEL	X6R868;P19835;O75612;Q86SR3	6;39;40;41;42;43;44;45;87;88;89;90;198;208;209;210;279;280;281;282;315;316;317;318;319;320;321;322;323;324;325;326;327;330;332;333;342;343;344;345;346;347;348;349;350;391;392;393;394;395;505;506;507;508;509;510;511;512;516;517;518;519;544;604;730;731;732;792;793;794;795;796;797;798;799;800;808;816;957;958;959;994;995;1120;1121;1122;1123;1124;1140;1143;1144;1145;1147;1153;1154;1155;1156;1214;1215;…	44	323.31	UniProtKB
22	P15941	Mucin-1	6.77	MUC1	P15941;A0A087WWM1;B4DWK6;A0A087X2A4;A0A0C4DGW3;B1AVQ7;A5YRU5;A0A0A0MRB3;A5YRV0;A5YRU8;A5YRV2;A6ZID6;Q7Z546;A0A087X0L2;A6ZIE2;A6ZID7;A6ZIE4;B6ECB3;A6ZIE6;A6ZIE7;Q7Z549;A6ZIF0;Q7Z551;A6ZID5;A0A0A0MSH4;B6ECA3;A0A087WVJ0;A6ZIE5	199;200;1625;1626;1627;1628;1859;1860;1861;1862;2207;2208;2209;2210;2211;2348;2349;2350;2351;2832;2833;2834;2835;2836;2837;2838;2839;2840;2841;2976;3234;3248;3267;3347;3394;3447;3448;3449;3450;3489;3645;3721;3722;3723;3724;3725;3726;3727;4574;4829;4830;4831;4832;5091;5609;6042;6043;6185;6186;6347;6618;6619;6620;6621;6772;6773;6842;6843;7742;7743;7744;7802;7812;7813;8020;8021;8022;8023;8057;8297;8…	38	323.31	UniProtKB
99	O60664	Perilipin-3	40.09	PLIN3	O60664;A0A140VJN8;K7EL96	2;3;4;50;51;52;53;54;55;108;109;110;111;164;217;218;453;454;559;574;575;576;577;587;660;661;668;746;758;818;819;820;1316;1317;1328;1425;1797;1798;1799;1800;1801;1838;1839;1957;1969;1970;1971;1972;1973;2125;2127;2128;2129;2441;2442;2443;2473;2548;2549;2550;2553;2554;3118;3119;3120;3122;3123;3124;3125;3133;3134;3313;3314;3315;3336;3369;3370;3371;3495;3496;3505;3506;3507;3508;3524;3525;3760;3761;385…	34	323.31	UniProtKB
106	P02671	Fibrinogen alpha chain	15.82	FGA	P02671;A0A0S2Z3E8;Q6NSD8;A0A087WUA0	69;70;71;72;73;74;75;104;202;203;999;1003;1004;1005;1006;1007;1008;1009;1010;1011;1012;1013;1115;1653;1654;1655;1705;1706;1707;1708;1709;1710;1782;1945;1946;2187;2377;2707;2708;2709;2710;2711;2712;2805;2806;2807;2808;2898;2899;2926;2927;3067;3068;3069;3070;3171;3175;3215;3457;3458;3459;3460;3637;3638;3698;3699;3700;3720;3739;4300;4310;4311;4341;4508;4509;4510;4511;4561;4562;4563;4571;4572;4573;46…	28	323.31	UniProtKB
115	P07498	Kappa-casein	49.45	CSN3	P07498	219;220;221;222;223;224;225;226;227;228;229;234;235;236;237;238;239;240;241;242;243;413;414;415;416;417;418;419;420;421;422;423;424;521;522;523;524;525;526;527;528;529;530;545;546;547;548;549;550;551;552;553;554;783;784;785;786;787;788;789;790;791;1079;1080;1081;2450;2451;2954;2955;2956;2957;3089;3090;3091;3500;3540;3541;3542;3585;3586;3587;3657;3658;3659;3660;3661;3742;3743;3744;3745;3746;3747;3…	27	323.31	UniProtKB
122	P12272	Parathyroid hormone-related protein	48.59	PTHLH	P12272;P58073	159;160;161;662;663;664;665;666;667;747;748;749;750;751;752;753;754;755;756;757;802;803;939;940;941;1294;1295;1697;1698;1699;1700;1701;1702;1703;2232;2233;2234;2235;2236;2252;2253;2289;2577;2578;2579;2580;2581;2582;2583;2746;2747;2768;2792;2938;2939;2940;2941;3308;3309;3452;3453;3454;3455;3456;3461;3526;3527;3552;3553;3610;3611;3615;3616;3617;3663;3664;3665;3666;3667;3668;3718;3719;3822;3823;4058…	18	323.31	UniProtKB
25	P0C0L5	Complement C4-B	3.44	C4B;C4A	F5GXS0;A0A140TA49;A0A140TA32;A0A0G2JL54;A0A0G2JPR0;P0C0L5;P0C0L4	468;469;470;471;866;867;868;869;971;972;973;974;975;976;977;978;979;980;981;982;1067;1442;1443;1444;1445;1446;1447;1448;1449;1450;1479;1480;2081;2082;2083;2084;2122;2422;2969;3231;3232;3233;3261;3320;3321;3322;3323;3324;3325;3326;3358;3893;3894;4225;4395;4396;4397;4649;5094;5095;6030;6031;6032;6033;6034;6035;6036;6037;6038;6184;6324;6325;6326;6327;6328;6329;6330;6371;6372;6373;6374;6375;6566;6567…	14	323.31	UniProtKB
21	Q5VTE0	Putative elongation factor 1-alpha-like 3	12.55	EEF1A1P5;EEF1A1;EEF1A1L14;EEF1A	Q5VTE0;A0A087WVQ9;Q6IPS9;P68103;Q53HM9;Q6IPT9;P68104;Q6IPN6;A8K9C4;Q53G89;E1BED8;Q53GE9;Q53G85;E1B9F6;Q53HQ7;Q8IUB0;Q96RE1;O18787;Q504Z0;B4E2C5;Q53HR5;B4DNE0;Q6P4C9;Q96CD8;Q53GA1;Q96C29;Q8TBL1;Q6P082;B4DV42;Q9NZS6;Q53HR1;Q14222;G3N0P6;G3N2F0;A0A087WV01;Q9H2I7;Q862L7;Q862R6;E1BPF4;Q05639;Q32PH8;A0A2U3TZH3;E1B7J1;Q862J5;A9X7H1;A0A2R8Y488;A0A2R8Y660;Q59GP5	7;8;9;10;11;12;13;188;196;197;514;515;699;700;701;702;703;704;724;725;726;1172;1312;1313;1418;1419;2089;2300;2870;2871;2872;3065;3097;3256;3257;3258;3303;3304;3360;3379;3517;3640;3812;3813;3814;3815;3816;3828;4067;4140;4141;4142;4220;4410;4411;4412;4443;4444;4850;4851;6210;6807;7308;7309;7310;7311;7312;7501;7502;7503;7694;7695;7696;7891;8043;8062;8063;8652;8905;8906;8947;8955;8967;8968;9215;9216;…	13	323.31	UniProtKB
134	P34741	Syndecan-2	17.41	SDC2	P34741	139;140;170;1429;1430;1431;1432;1433;1434;1435;1436;1437;1438;1439;1813;1814;1815;2047;2048;2066;2067;2068;2433;2666;2667;2668;2669;2670;2671;2772;4513;4514;4515;4516;4517;4518;4519;4520;4521;4522;4554;5773;5774;5775;6339;6340;7543;7747;8459;8460;8461;8462;8887;8888	11	323.31	UniProtKB
23	Q6WN34	Chordin-like protein 2	11.19	DKFZp586N2124;FKSG37;CHRDL2;CHL2	Q9UG17;Q9BZ90;A0A087WZH6;Q6WN34;H0YDT1;B4E311;Q6WN33	206;339;340;341;460;461;462;472;580;2217;2218;2387;2388;2868;2869;2958;2970;3034;3035;3036;3037;3098;3099;3100;3101;3341;3497;3600;3601;3602;3603;3604;3729;3992;4331;4846;4923;4978;4979;4980;4985;5147;5556;5669;5670;7505;7647;7648;7649;7650;7651;7652;7773;7774;8025;8700;8778;9063;9196;9271;9272;9515;9516;9647;9648;9649;9907	10	164.73	UniProtKB
69	O00592	Podocalyxin	8.24	PODXL	Q96N83;B7ZKQ8;O00592	960;1063;1064;1065;1329;1330;1334;1396;1428;1568;1764;1947;1948;2425;3193;3224;3382;3383;3384;3385;3386;3387;4113;4224;4926;4947;5132;5331;5635;5640;6161;6545;7971;8457;8713;9007;9696;9697;9724	7	323.31	UniProtKB
70	P22897	Macrophage mannose receptor 1	3.09	MRC1L1;MRC1	Q0Z8D6;B9EJA8;P22897	130;1384;1519;1520;1521;1522;1523;1524;1525;1526;1527;1528;1529;1831;1832;1833;1834;3503;4523;4555;4556;5776;6731;6732;6733;8371;8372;8373;8374;8591;8592;8593;9490	7	213.27	UniProtKB
154	Q14512	Fibroblast growth factor-binding protein 1	10.68	FGFBP1	Q14512	1802;1803;2573;2574;3327;4247;4427;4428;4429;4430;4431;4432;4531;4789;4790;4791;4853;4854;4855;4856;5114;6049;6050;6051;6052;7985;7986;7987;7988;8227;8228;8229;9555;9556;9557;9558;9559;9560;9993;9994;9995;9996;9997;9998;9999	6	323.31	UniProtKB
0	Q9NZH0	G-protein coupled receptor family C group 5 member B	10.42	GPRC5B	B7Z2X6;B7Z440;B7Z2G0;B7Z9M4;A0A024QYX2;B7Z831;Q9NZH0	187;481;762;763;764;765;766;767;768;810;1034;2069;2720;2721;3273;3274;3275;3276;3499;3993;3994;3995;4641;4642;4643;4644;5753;5754;5755;5786;5787;5788;5789;6044;6045;6046;6047;6048;6746;7187;7188;7679;8649;9602;9949;9950;9951	6	57.05	UniProtKB
94	M1VE83	Tyrosine-protein kinase receptor	8.4	SDC4-ROS1_S4;R34;SDC4-ROS1_S4;R32;SDC4	M1VE83;M1VKI3;P31431;B4E1S6	204;1423;1424;1727;1728;1903;1904;2045;2049;2141;2142;2143;2621;2622;2623;2624;2625;2626;2627;2722;3368;3644;3819;4115;5253;6958;7368;7518;7519;7908;8067;8157;8418;8419;8420;8421;8422;8423;8458;9394;9395;9495	4	323.31	UniProtKB
121	P10909	Clusterin	15.59	CLU	P10909;H0YLK8;E7ETB4;E7ERK6	162;603;606;607;856;1056;1057;1058;1059;1060;1061;1062;1090;1091;1092;1093;1216;1217;1248;1249;1250;1421;1422;1466;1467;1468;1469;1470;1600;1601;1602;1603;1604;1605;1606;1607;1608;1609;1610;1612;1613;1622;1623;1624;1640;1641;1642;1643;1721;1722;1723;1885;1886;1974;2285;2286;2287;2288;2302;2326;2327;2361;2362;2363;2364;2365;2366;2367;2439;2452;2453;2543;2544;2545;2546;2547;2764;2765;2766;2767;2895…	4	323.31	UniProtKB
84	P23528	Cofilin-1	12.65	HEL-S-15;CFL1	V9HWI5;E9PK25;P23528;Q5E9F7;E9PP50;G3V1A4;B4E112;E9PQB7;F6RFD5;B7Z9M9;V9HWA6;P60981	165;594;595;596;597;598;599;600;601;602;2086;3266;3451;3810;4465;4527;4658;5081;5829;5830;9480	4	314.42	UniProtKB
95	O00161	Synaptosomal-associated protein 23	25.12	SNAP23	O00161	231;232;584;585;852;853;1087;1088;1089;1236;1391;1616;1986;1987;2241;2661;2662;3345;3346;3395;3396;3397;3772;3801;3802;3803;3804;3805;3806;3807;3818;4232;4614;4615;4616;4617;4881;4882;4883;5287;5762;5763;5764;5765;5766;5767;5768;5769;5770;5771;5772;5979;5980;6145;6146;6147;6148;6149;6771;7045;7411;7421;7422;7522;7523;8437;8802	3	323.31	UniProtKB
38	O15498	Synaptobrevin homolog YKT6	9.6	YKT6	Q9UES0;B5BU81;A4D2J0;O15498;Q3T000	963;964;2310;2311;2589;2590;2591;2592;2636;2637;3223;5006;5007;7491;7492;9885	3	141.09	UniProtKB
29	P02649	Apolipoprotein E	10.09	APOE	A0A0S2Z3D5;P02649;J9ZVQ3;E9PEV4;E7ERP7;H0Y7L5;Q6LBZ1	49;723;839;1110;1114;1619;1620;2186;2371;2372;2557;4760;4761;4762;4763;4764;4765;4828;5657;6859;7339;7963;7964;9157;9169;9423;9444;9497;9840	3	323.31	UniProtKB
32	P02679	Fibrinogen gamma chain	5.08	FGG	A0A140VJJ6;P02679;C9JEU5;C9JC84;D3DP16;C9JPQ9;C9JU00	276;1107;1840;3619;4046;6202;6203;6396;7047;9270	3	208.74	UniProtKB
119	P0DJI8	Serum amyloid A-1 protein	13.93	SAA1	P0DJI8	27;96;97;410;821;822;874;875;1408;1409;1410;1411;1412;1413;1414;1415;1416;1417;1476;1477;1533;1534;1535;1536;1537;1538;1718;1719;1720;1942;1950;1951;1959;1960;1961;2044;2459;2460;2797;2928;2929;2935;2936;2974;2975;3094;3095;3278;3294;3373;3426;3606;3607;4233;4877;6011;6065;6587;6858;7504;7738;7853;7876;7877;7878;8026;8027;8059;8060;8061;8230;10155;10156;10314	3	323.31	UniProtKB
35	P35241	Radixin	4.63	RDX	B7Z2S7;B0YJ88;A0A2R8Y5S7;P35241;A0A2R8Y7M3	46;47;179;583;1109;4984;6607;7402;7962;8984	3	1.8	UniProtKB
165	Q99523	Sortilin	2.41	SORT1	Q99523	464;465;466;475;476;477;870;871;872;4927;6911;8438	3	25.8	UniProtKB
5	Q99536	Synaptic vesicle membrane protein VAT-1 homolog	4.07	VAT1	A0A024R1Z6;Q99536;K7ESA3;K7ENX2;K7EM19;B3KUF8;F1MUP9	1475;2588;7858;7859;7860;7861;7862	3	144.63	UniProtKB
88	H0YCU0	Chordin-like protein 2	30.77	CHRDL2	H0YCU0;G9I6H4	158;1461;2198;2595;2596;2597;3401;3608;5009;5010;5011;5012;5450;5451;5452;5453;5454;6458;7280;7281;7284;7565;7566;7567;7568;7569;7570;7740;8242;8243;8244;8245;8359;8360;8507	2	315.95	UniProtKB
96	O00391	Sulfhydryl oxidase 1	2.28	QSOX1	O00391;A8K4C2;A8K477;A0A140VKE5	37;38;168;457;458;459;1786;1787;1788;1789;1790;1791;1792;1793;1794;1795;1888;1889;1890;2225;2424;2539;2540;2541;2565;4628;4629;5148;5525;5527;5653;6000;6001;6002;7257;7367;7412;7413;7414;7415;7603;7706;8583;8584;8585;8913;8914;9356	2	305.39	UniProtKB
56	P00734	Prothrombin	4.5	F2	B4DDT3;E9PIT3;P00734;C9JV37	1158;1159;1325;2010;2011;2155;2587;3445;8239;8781;8782;8870	2	76.78	UniProtKB
8	P02647	Apolipoprotein A-I	12.73	APOA1	A0A024R3E3;P02647;F8W696;V6F9A2;P15497;P15497	185;292;329;337;338;643;644;645;646;647;648;649;857;858;859;947;948;1072;1073;1074;1075;1076;1077;1078;1332;1333;1372;1373;1427;1667;1668;1669;1670;1671;1672;1673;1674;1882;1883;2014;2168;2205;2222;2223;2224;2418;2419;2420;2421;2440;2533;2534;2535;2542;2802;2803;2993;2994;2995;3583;3584;3628;3629;3730;4189;4206;4207;4208;4209;4210;4211;4236;4237;4238;4475;4476;4543;4544;4545;4759;4833;4834;4835;4…	2	323.31	UniProtKB
33	P06858	Lipoprotein lipase	2.74	LPL	B3KRV7;A8K2M5;A0A1B1RVA9;P06858;Q6IAV0;Q53HW6;Q71UV2	98;99;100;101;134;135;136;137;195;205;504;840;915;916;1125;1290;1440;1441;1589;1590;1591;1592;1724;1725;1962;1963;1964;2499;3281;3533;3740;3777;3817;4094;4825;4826;5057;5575;6022;7520;7521;8149;8247;8351;8352;8353;8354;8355;8356;8944;8945;9380;9675;9676;9677;10290;10291	2	323.31	UniProtKB
50	P15311	Ezrin	5.12	HEL-S-105;EZR	B7Z437;B7Z5V2;V9HW42;E7EQR4;B2R6J2;P15311;Q6NUR7	166;167;186;313;478;479;480;961;962;1032;1070;1965;2200;2201;4966;6608;6624;6875;6990;7537;7948;7949;7950;7951;7970;8267;8764;8765;8984	2	22.1	UniProtKB
141	P49327	Fatty acid synthase S-acetyltransferase	1.35	FASN	P49327;A0A0U1RQF0	21;22;230;233;582;586;863;983;1029;1141;1142;1151;1227;1228;1229;1230;1381;1426;1483;1614;1615;1714;1783;1836;1841;1842;1949;1989;1990;2065;2787;2912;3312;3342;3509;3597;3598;3599;3613;3627;3639;3643;3759;3836;3904;3930;4546;4878;4921;4922;4924;4925;4939;5049;5115;5154;5258;5269;5334;5459;5460;5478;5608;5668;5679;5745;5780;5781;5782;5783;5784;5785;5909;6215;7403;7680;7683;7741;7791;7811;7839;8058…	2	323.31	UniProtKB
146	P60709	Actin	2.67	PS1TP5BP1;ACTB	Q53GK6;Q53G76;Q1KLZ0;P60712;P60709;B4E335;Q53G99;F1MRD0;A0A2R8Y793;B4DW52	48;183;190;191;192;194;331;335;336;425;439;440;441;608;633;873;917;918;924;925;926;927;928;929;930;1082;1083;1084;1085;1119;1213;1331;1387;1388;1389;1390;1650;1651;1652;1775;1776;1777;1778;1779;1866;2087;2088;2299;2324;2416;2426;2428;2429;2430;2431;2564;2799;2866;2867;3086;3087;3088;3167;3168;3170;3172;3173;3174;3226;3227;3228;3277;3291;3292;3343;3344;3391;3392;3393;3675;3676;3738;4068;4114;4158;…	2	323.31	UniProtKB
59	P78324	Tyrosine-protein phosphatase non-receptor type substrate 1	4.96	PTPNS1;SIRPA	B4DP97;D3DVW9;P78324	95;482;1371;2536;3593;4613;7749;7750;7751;7752;7753;8018;8388;8389;8390;8391;9129;9130;9189	2	281.59	UniProtKB
151	Q06210	Glutamine--fructose-6-phosphate aminotransferase 1	1.57	GFPT1	Q06210	1293;1785;2046;7304;7305;9120	2	105.92	UniProtKB
163	Q86X29	Lipolysis-stimulated lipoprotein receptor	2.62	LSR	Q9BWS2;S4R3V8;Q86X29	854;950;965;966;1463;1464;1465;1560;1784;2497;3362;3528;3529;3530;3531;4029;4903;5248;6130;7557;8046;8047;8392;8393;8478;8479	2	18.06	UniProtKB
48	O14745	Na/H exchange regulatory cofactor NHE-RF1/H exchanger	4.47	SLC9A3R1	B2R6A3;O14745;J3QRP6;B3KSV9	131;132;133;483;1460;1932;2121;2221;2537;2538;3004;3380;6338;6603;7807;8394;9105;9110;9860;9940	1	274.53	UniProtKB
107	P02675	Fibrinogen beta chain	3.87	FGB;HEL-S-78p	P02675;V9HVY1;B4E1D3	503;1315;2053;2054;2055;3280;4630;4631;4632;6966;7426;7427;7428;7621	1	77.42	UniProtKB
57	P04792	Heat shock protein beta-1	6.34	HEL-S-102;HSPB1	B4DL87;V9HW43;P04792	556;557;558;2672;2673;3262;3263;3364;3365;3366;4099;5079;5080;7032;7372;7373;8464;8910;8911	1	78.08	UniProtKB
129	P22079	Lactoperoxidase	3.37	LPO	P22079;F5H386;B4E1M1;P80025	277;278;2748;2749;3402;3427;3537;4061;4062;4684;4685;4686;4687;5561;5562;5563;5894;5895;6056;6057;6058;7046;7556;7745;7746;7754;8010;8011;8012;8013;8564;8565;8566;8744;8745;8746;8747;8748;8752;8753;8754;8755;8756;8757;8758;8759;8760;8761;8762;9135;9136;9160;9161;9162;9164;9165	1	167.12	UniProtKB
131	P29966	Myristoylated alanine-rich C-kinase substrate	3.01	MARCKS	P29966;Q6NVI1;Q05C82;P12624	23;163;180;411;426;588;589;605;2454;3121;3194;3195;4266;6054;6055;8424;8425;9318	1	30.17	UniProtKB
149	P80303	Nucleobindin-2	4.29	NUCB2;Nucb2	P80303;Q2L696;A0A087WSV8;E9PKG6;A0A2R8Y6G7;E9PLR0;E9PLE9;Q0IIH5	91;92;1117;1118;1237;1238;1243;2123;2368;2804;2934;3027;3361;3588;3773;3821;3967;4157;4390;4391;4394;4436;4453;4454;4495;4496;4497;4575;4626;4712;4713;5002;5030;5031;5523;5524;5746;6472;7000;7002;7205;7313;7441;9084;9085;9086;9670;9698;9699;9700;9701;9702;9703;9704;9705;9706;9857	1	323.31	UniProtKB
