# Supplementary material for: Network analysis of the proteome and peptidome sheds light on human milk as a biological system
Source: Sci Rep. 2024 Mar 30;14:7569. doi: 10.1038/s41598-024-58127-2 (PMC10981717; doi:10.1038/s41598-024-58127-2)
Supplement: Supplementary file 5 — Supplementary Table S4. [file 41598_2024_58127_MOESM5_ESM.xlsx]

## Sheet: Supplementary Table S5
Supplementary Table S4. Peptide ladders in the 3 largest peptide clusters with peptides from a single precursor protein
		Cluster	Cluster id corresponding with the clusters in Figure 1
		UniProt ID	UniProt identifier of the protein
		Protein name	Name of the protein
		Sequence range	Range in the sequence of the protein that is covered by the peptide
		Peptide sequence	Peptide sequence
Cluster	UniProt ID	Protein name	Sequence range	Peptide sequence
8	Q13410	Butyrophilin subfamily 1 member A1	489 - 513	QDLSKEIPLSPMGEDSAPRDADTLH.............
			491 - 513	..LSKEIPLSPMGEDSAPRDADTLH.............
			492 - 513	...SKEIPLSPMGEDSAPRDADTLH.............
			493 - 504	....KEIPLSPMGEDS......................
			493 - 507	....KEIPLSPMGEDSAPR...................
			493 - 508	....KEIPLSPMGEDSAPRD..................
			493 - 510	....KEIPLSPMGEDSAPRDAD................
			493 - 511	....KEIPLSPMGEDSAPRDADT...............
			493 - 513	....KEIPLSPMGEDSAPRDADTLH.............
			493 - 514	....KEIPLSPMGEDSAPRDADTLHS............
			493 - 515	....KEIPLSPMGEDSAPRDADTLHSK...........
			494 - 504	.....EIPLSPMGEDS......................
			494 - 507	.....EIPLSPMGEDSAPR...................
			494 - 513	.....EIPLSPMGEDSAPRDADTLH.............
			494 - 514	.....EIPLSPMGEDSAPRDADTLHS............
			494 - 515	.....EIPLSPMGEDSAPRDADTLHSK...........
			495 - 504	......IPLSPMGEDS......................
			495 - 507	......IPLSPMGEDSAPR...................
			495 - 508	......IPLSPMGEDSAPRD..................
			495 - 513	......IPLSPMGEDSAPRDADTLH.............
			495 - 515	......IPLSPMGEDSAPRDADTLHSK...........
			496 - 508	.......PLSPMGEDSAPRD..................
			496 - 513	.......PLSPMGEDSAPRDADTLH.............
			498 - 507	.........SPMGEDSAPR...................
			498 - 508	.........SPMGEDSAPRD..................
			498 - 513	.........SPMGEDSAPRDADTLH.............
			499 - 513	..........PMGEDSAPRDADTLH.............
			501 - 513	............GEDSAPRDADTLH.............
			502 - 526	.............EDSAPRDADTLHSKLIPTQPSQGAP
42	P05814	Beta-casein	16 - 33	RETIESLSSSEESITEYK.......
			16 - 35	RETIESLSSSEESITEYKQK.....
			16 - 38	RETIESLSSSEESITEYKQKVEK..
			16 - 40	RETIESLSSSEESITEYKQKVEKVK
			17 - 31	.ETIESLSSSEESITE.........
			17 - 33	.ETIESLSSSEESITEYK.......
			17 - 35	.ETIESLSSSEESITEYKQK.....
			18 - 31	..TIESLSSSEESITE.........
			18 - 33	..TIESLSSSEESITEYK.......
			18 - 35	..TIESLSSSEESITEYKQK.....
			19 - 35	...IESLSSSEESITEYKQK.....
			19 - 38	...IESLSSSEESITEYKQKVEK..
			21 - 35	.....SLSSSEESITEYKQK.....
			22 - 35	......LSSSEESITEYKQK.....
			22 - 38	......LSSSEESITEYKQKVEK..
			23 - 35	.......SSSEESITEYKQK.....
			24 - 35	........SSEESITEYKQK.....
			25 - 35	.........SEESITEYKQK.....
49	P05814	Beta-casein	196 - 209	LLLNQELLLNPTHQ.................
			197 - 212	.LLNQELLLNPTHQIYP..............
			199 - 209	...NQELLLNPTHQ.................
			199 - 212	...NQELLLNPTHQIYP..............
			199 - 216	...NQELLLNPTHQIYPVTQP..........
			201 - 212	.....ELLLNPTHQIYP..............
			205 - 212	.........NPTHQIYP..............
			205 - 216	.........NPTHQIYPVTQP..........
			205 - 219	.........NPTHQIYPVTQPLAP.......
			210 - 226	..............IYPVTQPLAPVHNPISV
			211 - 221	...............YPVTQPLAPVH.....
			213 - 226	.................VTQPLAPVHNPISV
